# Supplementary material for: Predictors of neonatal mortality in Ghana: evidence from 2017 Ghana maternal health survey
Source: BMC Pregnancy Childbirth. 2023 Aug 2;23:556. doi: 10.1186/s12884-023-05877-y (PMC10394848; doi:10.1186/s12884-023-05877-y)
Supplement: Supplementary file 1 — Supplementary Material 1 [file 12884_2023_5877_MOESM1_ESM.xls]

## Sheet: Sheet1
v001	v002	qline	q212	qregion	qweight	qtype	q213	q216	q220ac	q220c	q405	q409	q412	q426b	q430	q433a	q434	q446n	q106	q108	q122	q108a	q703	qhregion	qhwlthi	stratum	neonatal	wght	first_visit	anc_visits	ageofmother
1	2	2	6	western	1041743	urban	boy	yes			yes	2	5	very large	public: govt hospital	no	no	7	27	sss/shs/tech/voc/comm	methodist			western	highest	1	0	1.04174	1st trim	>4 visits	25-29 years
1	4	1	2	western	1041743	urban	boy	yes											21	primary	pentecostal/charismatic			western	second	1	0	1.04174			20-24 years
1	4	1	3	western	1041743	urban	girl	yes			yes	4	6	average	her home		no		21	primary	pentecostal/charismatic			western	second	1	0	1.04174	2nd trim	>4 visits	20-24 years
1	5	2	4	western	1041743	urban	boy	yes											39	jss/jhs	islam			western	second	1	0	1.04174			35-49 years
1	5	2	5	western	1041743	urban	girl	yes			yes	3	6	very small	public: govt hospital	no	no	7	39	jss/jhs	islam			western	second	1	0	1.04174	1st trim	>4 visits	35-49 years
1	6	3	1	western	1041743	urban	girl	yes			yes	4	5	very large	public: govt hospital	no	no	7	18	jss/jhs	pentecostal/charismatic			western	fourth	1	0	1.04174	2nd trim	>4 visits	15-19 years
1	7	2	2	western	1041743	urban	girl	yes			yes	1	13	very large	public: govt hospital	no	no	3	28	jss/jhs	pentecostal/charismatic			western	fourth	1	0	1.04174	1st trim	>4 visits	25-29 years
1	8	2	4	western	1041743	urban	boy	yes			yes	3	5	very small	public: govt hospital	no	no	7	27	primary	methodist			western	second	1	0	1.04174	1st trim	>4 visits	25-29 years
1	9	2	2	western	1041743	urban	boy	yes			yes	2	10	average	public: govt hospital	no	no	7	27	sss/shs/tech/voc/comm	pentecostal/charismatic			western	highest	1	0	1.04174	1st trim	>4 visits	25-29 years
1	11	2	2	western	1041743	urban	boy	yes											24		pentecostal/charismatic			western	fourth	1	0	1.04174			20-24 years
1	11	2	3	western	1041743	urban	girl	yes											24		pentecostal/charismatic			western	fourth	1	0	1.04174			20-24 years
1	11	2	4	western	1041743	urban	boy	yes			yes	4	12	smaller than average	public: govt hospital	no	no	7	24		pentecostal/charismatic			western	fourth	1	0	1.04174	2nd trim	>4 visits	20-24 years
1	12	2	4	western	1041743	urban	girl	yes			yes	3	10	average	public: govt hospital	no	yes	7	23	primary	pentecostal/charismatic			western	middle	1	0	1.04174	1st trim	>4 visits	20-24 years
1	13	2	3	western	1041743	urban	boy	yes			yes	3	7	very small	her home		no		29	primary	methodist			western	middle	1	0	1.04174	1st trim	>4 visits	25-29 years
1	15	1	3	western	1041743	urban	girl	yes			yes	4	10	larger than average	her home		no		29		pentecostal/charismatic			western	fourth	1	0	1.04174	2nd trim	>4 visits	25-29 years
1	17	1	5	western	1041743	urban	boy	yes			yes	4	8	larger than average	public: govt hospital	no	no	6	43	jss/jhs	methodist			western	fourth	1	0	1.04174	2nd trim	>4 visits	35-49 years
1	17	2	2	western	1041743	urban	girl	yes			yes	2	11	average	public: govt hospital	no	no	4	29	sss/shs/tech/voc/comm	methodist			western	fourth	1	0	1.04174	1st trim	>4 visits	25-29 years
1	21	2	8	western	1041743	urban	girl	yes			yes	2	14	very large	public: govt hospital	no	no	4	32	jss/jhs	other christian			western	highest	1	0	1.04174	1st trim	>4 visits	30-35 years
1	22	2	4	western	1041743	urban	boy	yes			yes	3	11	larger than average	public: govt hospital	no	yes	4	33	primary	methodist			western	highest	1	0	1.04174	1st trim	>4 visits	30-35 years
1	24	2	3	western	1041743	urban	girl	yes			yes	3	7	average	public: govt hospital	no	no	3	37	jss/jhs	methodist			western	middle	1	0	1.04174	1st trim	>4 visits	35-49 years
1	25	2	2	western	1041743	urban	girl	yes											22	primary	pentecostal/charismatic			western	second	1	0	1.04174			20-24 years
1	25	2	3	western	1041743	urban	girl	yes			yes	0	8	average	her home		no		22	primary	pentecostal/charismatic			western	second	1	0	1.04174	1st trim	>4 visits	20-24 years
1	27	2	3	western	1041743	urban	girl	yes			yes	3	7	very large	her home		yes		24		presbyterian			western	second	1	0	1.04174	1st trim	>4 visits	20-24 years
1	28	2	3	western	1041743	urban	boy	no		0									37	secondary/tech/voc/comm	other christian			western	middle	1	1	1.04174			35-49 years
1	28	2	4	western	1041743	urban	girl	no		4									37	secondary/tech/voc/comm	other christian			western	middle	1	0	1.04174			35-49 years
1	28	2	5	western	1041743	urban	girl	yes			yes	2	12	smaller than average	public: govt hospital	yes	yes	1	37	secondary/tech/voc/comm	other christian			western	middle	1	0	1.04174	1st trim	>4 visits	35-49 years
1	29	2	9	western	1041743	urban	boy	yes			yes	3	9	very large	public: govt hospital	no	yes	3	38	primary	pentecostal/charismatic			western	fourth	1	0	1.04174	1st trim	>4 visits	35-49 years
1	30	5	6	western	1041743	urban	girl	yes											31	jss/jhs	pentecostal/charismatic			western	highest	1	0	1.04174			30-35 years
2	1	2	4	western	1193277	rural	girl	yes											30	primary	pentecostal/charismatic			western	middle	2	0	1.19328			30-35 years
2	1	2	5	western	1193277	rural	boy	yes			yes	4	9	larger than average	public: govt hospital	no	no	6	30	primary	pentecostal/charismatic			western	middle	2	0	1.19328	2nd trim	>4 visits	30-35 years
2	2	2	3	western	1193277	rural	girl	yes											42	jss/jhs	methodist			western	fourth	2	0	1.19328			35-49 years
2	2	2	4	western	1193277	rural	boy	yes			yes	2	12	average	public: govt hospital	no	no	6	42	jss/jhs	methodist			western	fourth	2	0	1.19328	1st trim	>4 visits	35-49 years
2	3	2	7	western	1193277	rural	girl	yes			yes	3	11	very large	public: govt hospital	no	no	6	40	primary	pentecostal/charismatic			western	second	2	0	1.19328	1st trim	>4 visits	35-49 years
2	5	3	2	western	1193277	rural	boy	yes											27	jss/jhs	other christian			western	second	2	0	1.19328			25-29 years
2	5	3	3	western	1193277	rural	boy	yes			yes	3	10	average	public: govt hospital	no	no	6	27	jss/jhs	other christian			western	second	2	0	1.19328	1st trim	>4 visits	25-29 years
2	6	2	1	western	1193277	rural	boy	yes			yes	4	10	smaller than average	public: govt health center/clinic	no	yes	6	26	higher	pentecostal/charismatic			western	highest	2	0	1.19328	2nd trim	>4 visits	25-29 years
2	7	2	6	western	1193277	rural	girl	yes			yes	3	10	average	other home		no		29	jss/jhs	other christian			western	fourth	2	0	1.19328	1st trim	>4 visits	25-29 years
2	9	1	2	western	1193277	rural	boy	yes			yes	3	12	very small	public: govt hospital	no	yes	0	19	primary	pentecostal/charismatic			western	second	2	0	1.19328	1st trim	>4 visits	15-19 years
2	14	1	9	western	1193277	rural	boy	yes			yes	3	3	average	public: govt hospital	no	no	1	45	primary	pentecostal/charismatic		divorced	western	second	2	0	1.19328	1st trim	2-4 visits	35-49 years
2	15	2	4	western	1193277	rural	boy	yes			yes	4	5	very small	her home		no		30	primary	pentecostal/charismatic			western	middle	2	0	1.19328	2nd trim	>4 visits	30-35 years
2	16	2	8	western	1193277	rural	boy	yes			yes	3	7	average	public: govt hospital	no	no	1	44		pentecostal/charismatic			western	middle	2	0	1.19328	1st trim	>4 visits	35-49 years
2	16	6	1	western	1193277	rural	boy	yes			yes	3	6	larger than average	public: govt hospital	no	no	1	19	sss/shs/tech/voc/comm	other christian			western	middle	2	0	1.19328	1st trim	>4 visits	15-19 years
2	17	1	6	western	1193277	rural	girl	yes			yes	5	8	average	public: govt hospital	no	yes	7	40		other christian			western	middle	2	0	1.19328	2nd trim	>4 visits	35-49 years
2	21	2	10	western	1193277	rural	girl	no		0	yes	3	10	larger than average	her home		no		40	primary	other christian			western	second	2	1	1.19328	1st trim	>4 visits	35-49 years
2	21	3	1	western	1193277	rural	boy	yes			yes	7	5	smaller than average	public: govt hospital	no	no	7	19		pentecostal/charismatic			western	second	2	0	1.19328	3rd trim	>4 visits	15-19 years
2	21	9	7	western	1193277	rural	girl	yes			yes	2	13	larger than average	other home		no		42		pentecostal/charismatic			western	second	2	0	1.19328	1st trim	>4 visits	35-49 years
2	22	2	4	western	1193277	rural	girl	yes			yes	3	11	smaller than average	public: govt hospital	no	yes	2	37	sss/shs/tech/voc/comm	pentecostal/charismatic			western	highest	2	0	1.19328	1st trim	>4 visits	35-49 years
2	23	3	1	western	1193277	rural	girl	yes			yes	3	11	very large	public: govt hospital	yes	no	2	26	sss/shs/tech/voc/comm	methodist			western	middle	2	0	1.19328	1st trim	>4 visits	25-29 years
2	24	5	3	western	1193277	rural	girl	yes			yes	4	9	average	public: govt hospital	no	no	7	34	higher	pentecostal/charismatic			western	highest	2	0	1.19328	2nd trim	>4 visits	30-35 years
2	27	2	1	western	1193277	rural	girl	yes			yes	9	9	average	her home		no		22	jss/jhs	pentecostal/charismatic			western	middle	2	0	1.19328	3rd trim	>4 visits	20-24 years
2	28	2	9	western	1193277	rural	girl	yes			yes	5	4	average	public: govt hospital	no	no	6	40	primary	pentecostal/charismatic			western	second	2	0	1.19328	2nd trim	2-4 visits	35-49 years
3	1	2	5	western	964648	rural	girl	yes			yes	5	7	larger than average	public: govt health center/clinic	no	yes	6	37	jss/jhs	methodist			western	middle	2	0	0.964648	2nd trim	>4 visits	35-49 years
3	2	1	2	western	964648	rural	girl	yes			yes	3	11	average	public: govt health center/clinic	no	no	6	26	sss/shs/tech/voc/comm	pentecostal/charismatic			western	second	2	0	0.964648	1st trim	>4 visits	25-29 years
3	4	2	3	western	964648	rural	girl	yes			yes	1	12	average	public: govt hospital	no	no	6	32	primary	other christian			western	second	2	0	0.964648	1st trim	>4 visits	30-35 years
3	5	2	1	western	964648	rural	girl	yes			yes	3	10	larger than average	public: govt hospital	no	yes	6	23	sss/shs/tech/voc/comm	pentecostal/charismatic			western	fourth	2	0	0.964648	1st trim	>4 visits	20-24 years
3	7	2	1	western	964648	rural	girl	yes			yes	3	6	average	public: govt hospital	yes	no	6	21	jss/jhs	other christian			western	highest	2	0	0.964648	1st trim	>4 visits	20-24 years
3	9	1	5	western	964648	rural	girl	yes			yes	4	9	average	public: govt hospital	no	yes	6	38		pentecostal/charismatic			western	second	2	0	0.964648	2nd trim	>4 visits	35-49 years
3	10	2	2	western	964648	rural	girl	yes			yes	3	11	average	public: govt hospital	no	no	2	27		catholic			western	second	2	0	0.964648	1st trim	>4 visits	25-29 years
3	17	4	1	western	964648	rural	boy	yes			yes	8	3	very large	public: govt hospital	no	yes	2	22	jss/jhs	pentecostal/charismatic			western	fourth	2	0	0.964648	3rd trim	2-4 visits	20-24 years
3	26	3	6	western	964648	rural	boy	yes											40		catholic			western	second	2	0	0.964648			35-49 years
3	26	3	7	western	964648	rural	girl	yes			yes	6	3	very small	public: govt hospital	no	yes		40		catholic			western	second	2	0	0.964648	2nd trim	2-4 visits	35-49 years
3	28	2	3	western	964648	rural	boy	yes											23		presbyterian			western	second	2	0	0.964648			20-24 years
3	28	2	4	western	964648	rural	boy	yes			yes	2	6	average	public: govt hospital	yes	no	4	23		presbyterian			western	second	2	0	0.964648	1st trim	>4 visits	20-24 years
3	30	2	4	western	964648	rural	girl	yes											30	jss/jhs	other christian			western	fourth	2	0	0.964648			30-35 years
3	30	2	5	western	964648	rural	girl	yes			yes	4	3	average	public: govt health center/clinic	no	no	7	30	jss/jhs	other christian			western	fourth	2	0	0.964648	2nd trim	2-4 visits	30-35 years
4	2	1	6	western	1616256	urban	boy	yes											37	primary	other christian			western	middle	1	0	1.61626			35-49 years
4	2	1	7	western	1616256	urban	boy	yes			yes	7	3	average	public: govt health center/clinic	no	no	3	37	primary	other christian			western	middle	1	0	1.61626	3rd trim	2-4 visits	35-49 years
4	3	2	3	western	1616256	urban	boy	yes											36	jss/jhs	islam			western	middle	1	0	1.61626			35-49 years
4	3	2	4	western	1616256	urban	boy	yes			yes	9	4	don't know	public: govt health center/clinic	no	no	7	36	jss/jhs	islam			western	middle	1	0	1.61626	3rd trim	2-4 visits	35-49 years
4	4	1	4	western	1616256	urban	girl	yes											30	jss/jhs	pentecostal/charismatic			western	second	1	0	1.61626			30-35 years
4	4	1	5	western	1616256	urban	girl	yes			yes	8	1	average	other home		no		30	jss/jhs	pentecostal/charismatic			western	second	1	0	1.61626	3rd trim	First visit	30-35 years
4	5	2	3	western	1616256	urban	girl	yes			no			average	public: govt health center/clinic	no	no		23		pentecostal/charismatic			western	middle	1	0	1.61626			20-24 years
4	10	2	3	western	1616256	urban	boy	yes											27		islam			western	middle	1	0	1.61626			25-29 years
4	10	2	4	western	1616256	urban	girl	yes			yes	5	9	smaller than average	public: govt health center/clinic	no	no	7	27		islam			western	middle	1	0	1.61626	2nd trim	>4 visits	25-29 years
4	14	3	1	western	1616256	urban	boy	yes			yes	2	14	smaller than average	public: govt hospital	no	no	1	26	sss/shs/tech/voc/comm	islam			western	second	1	0	1.61626	1st trim	>4 visits	25-29 years
4	16	2	3	western	1616256	urban	boy	yes			yes	3	10	very large	public: govt health center/clinic	no	no	1	23	jss/jhs	islam			western	middle	1	0	1.61626	1st trim	>4 visits	20-24 years
4	19	2	2	western	1616256	urban	girl	yes			yes	2	10	larger than average	public: govt health center/clinic	no	no	2	24	primary	islam			western	fourth	1	0	1.61626	1st trim	>4 visits	20-24 years
4	20	2	3	western	1616256	urban	boy	yes			yes	2	11	smaller than average	public: govt hospital	yes	no	1	28		pentecostal/charismatic			western	highest	1	0	1.61626	1st trim	>4 visits	25-29 years
4	22	2	2	western	1616256	urban	girl	yes			yes	3	8	smaller than average	public: govt hospital	no	no	2	33	sss/shs/tech/voc/comm	pentecostal/charismatic			western	fourth	1	0	1.61626	1st trim	>4 visits	30-35 years
4	24	2	3	western	1616256	urban	boy	yes			yes	4	9	average	public: govt health center/clinic	no	yes	6	30	primary	other christian			western	fourth	1	0	1.61626	2nd trim	>4 visits	30-35 years
4	26	2	2	western	1616256	urban	girl	yes											25	jss/jhs	no religion			western	middle	1	0	1.61626			25-29 years
4	26	2	4	western	1616256	urban	girl	yes			yes	5	6	average	public: govt health center/clinic	no	no	6	25	jss/jhs	no religion			western	middle	1	0	1.61626	2nd trim	>4 visits	25-29 years
4	27	1	4	western	1616256	urban	girl	yes											37	primary	other christian			western	middle	1	0	1.61626			35-49 years
4	28	2	1	western	1616256	urban	boy	yes			yes	4	12	average	public: govt health center/clinic	no	no	6	22	jss/jhs	other christian			western	middle	1	0	1.61626	2nd trim	>4 visits	20-24 years
4	30	2	2	western	1616256	urban	girl	yes											26		pentecostal/charismatic			western	middle	1	0	1.61626			25-29 years
4	30	2	3	western	1616256	urban	girl	yes			yes	1	13	smaller than average	public: govt health center/clinic	no	no	6	26		pentecostal/charismatic			western	middle	1	0	1.61626	1st trim	>4 visits	25-29 years
5	1	1	5	western	1474861	rural	boy	yes											27	jss/jhs	methodist			western	middle	2	0	1.47486			25-29 years
5	1	1	6	western	1474861	rural	boy	yes			yes	5	8	average	public: govt hospital	no	no		27	jss/jhs	methodist			western	middle	2	0	1.47486	2nd trim	>4 visits	25-29 years
5	4	2	6	western	1474861	rural	boy	yes			yes	6	4	larger than average	public: govt health center/clinic	no	no	7	24	jss/jhs	methodist			western	second	2	0	1.47486	2nd trim	2-4 visits	20-24 years
5	5	2	4	western	1474861	rural	girl	yes			yes	3	7	average	public: govt health center/clinic	no	no	7	35	jss/jhs	pentecostal/charismatic			western	middle	2	0	1.47486	1st trim	>4 visits	30-35 years
5	6	1	1	western	1474861	rural	girl	yes			yes	4	5	average	public: govt health center/clinic	no	no	8	18	jss/jhs	pentecostal/charismatic			western	second	2	0	1.47486	2nd trim	>4 visits	15-19 years
5	6	2	2	western	1474861	rural	girl	no		0	yes	4	9	larger than average	public: govt health center/clinic	no	no		37	jss/jhs	catholic			western	second	2	1	1.47486	2nd trim	>4 visits	35-49 years
5	7	2	4	western	1474861	rural	boy	yes			yes	3	8	very small	public: govt hospital	no	no	2	26	jss/jhs	methodist			western	fourth	2	0	1.47486	1st trim	>4 visits	25-29 years
5	8	2	5	western	1474861	rural	girl	yes			yes	2	8	very large	public: govt health center/clinic	no	yes	7	33	sss/shs/tech/voc/comm	methodist			western	middle	2	0	1.47486	1st trim	>4 visits	30-35 years
5	9	1	1	western	1474861	rural	boy	yes			yes	2	9	smaller than average	public: govt hospital	no	no	3	26	jss/jhs	other christian			western	middle	2	0	1.47486	1st trim	>4 visits	25-29 years
5	9	3	1	western	1474861	rural	boy	yes			yes	2	9	average	private: hospital/clinic	no	no	1	20	sss/shs/tech/voc/comm	other christian			western	middle	2	0	1.47486	1st trim	>4 visits	20-24 years
5	10	1	8	western	1474861	rural	boy	yes			yes	5	7	larger than average	private: hospital/clinic	no	no	1	42	jss/jhs	methodist		divorced	western	second	2	0	1.47486	2nd trim	>4 visits	35-49 years
5	13	1	4	western	1474861	rural	girl	yes											36	primary	catholic		divorced	western	second	2	0	1.47486			35-49 years
5	13	1	5	western	1474861	rural	boy	yes			yes	6	5	very large	public: govt hospital	no	yes	1	36	primary	catholic		divorced	western	second	2	0	1.47486	2nd trim	>4 visits	35-49 years
5	14	2	1	western	1474861	rural	girl	yes			yes	0	9	very large	public: govt hospital	no	yes	1	27	higher	pentecostal/charismatic			western	fourth	2	0	1.47486	1st trim	>4 visits	25-29 years
5	15	2	3	western	1474861	rural	girl	yes											32	higher	catholic			western	highest	2	0	1.47486			30-35 years
5	15	2	5	western	1474861	rural	boy	yes			yes	3	9	larger than average	public: govt health center/clinic	no	yes	1	32	higher	catholic			western	highest	2	0	1.47486	1st trim	>4 visits	30-35 years
5	18	2	3	western	1474861	rural	girl	yes			yes	2	13	smaller than average	public: govt hospital	no	no	2	26	jss/jhs	pentecostal/charismatic			western	highest	2	0	1.47486	1st trim	>4 visits	25-29 years
5	20	1	6	western	1474861	rural	girl	yes											49	middle	catholic			western	second	2	0	1.47486			35-49 years
5	20	1	7	western	1474861	rural	girl	yes			yes	4	11	very large	public: govt hospital	no	no	2	49	middle	catholic			western	second	2	0	1.47486	2nd trim	>4 visits	35-49 years
5	22	1	1	western	1474861	rural	girl	yes			yes	2	13	smaller than average	public: govt health center/clinic	no	no	1	25		methodist			western	middle	2	0	1.47486	1st trim	>4 visits	25-29 years
5	29	2	2	western	1474861	rural	boy	yes											30	jss/jhs	pentecostal/charismatic			western	highest	2	0	1.47486			30-35 years
5	29	2	3	western	1474861	rural	boy	yes			yes	1	13	very small	private: hospital/clinic	yes	no	6	30	jss/jhs	pentecostal/charismatic			western	highest	2	0	1.47486	1st trim	>4 visits	30-35 years
5	29	5	1	western	1474861	rural	girl	yes			yes	3	9	average	public: govt hospital	no	yes	6	19	jss/jhs	pentecostal/charismatic			western	highest	2	0	1.47486	1st trim	>4 visits	15-19 years
6	2	3	1	western	2454231	urban	girl	yes			yes	3	11	larger than average	public: govt health center/clinic	no	no	7	19	jss/jhs	pentecostal/charismatic			western	second	1	0	2.45423	1st trim	>4 visits	15-19 years
6	4	5	1	western	2454231	urban	boy	yes			yes	5	6	larger than average	public: govt hospital	no	yes	3	19	sss/shs/tech/voc/comm	other christian			western	fourth	1	0	2.45423	2nd trim	>4 visits	15-19 years
6	7	1	8	western	2454231	urban	girl	yes			yes	3	10	very small	public: govt hospital	no	no	4	35	jss/jhs	pentecostal/charismatic			western	second	1	0	2.45423	1st trim	>4 visits	30-35 years
6	9	2	3	western	2454231	urban	girl	yes											28		other christian			western	lowest	1	0	2.45423			25-29 years
6	9	2	4	western	2454231	urban	girl	yes											28		other christian			western	lowest	1	0	2.45423			25-29 years
6	9	2	5	western	2454231	urban	boy	yes			no			average	her home		no		28		other christian			western	lowest	1	0	2.45423			25-29 years
6	9	3	2	western	2454231	urban	boy	yes			yes	3	9	average	public: govt hospital	no	no		19	secondary/tech/voc/comm	pentecostal/charismatic			western	lowest	1	0	2.45423	1st trim	>4 visits	15-19 years
6	11	4	2	western	2454231	urban	boy	yes											24	jss/jhs	catholic			western	middle	1	0	2.45423			20-24 years
6	11	4	4	western	2454231	urban	girl	yes			yes	3	6	larger than average	public: govt health center/clinic	no	no	7	24	jss/jhs	catholic			western	middle	1	0	2.45423	1st trim	>4 visits	20-24 years
6	15	2	1	western	2454231	urban	girl	yes			yes	3	6	average	public: govt hospital	yes	no	7	20	jss/jhs	pentecostal/charismatic			western	fourth	1	0	2.45423	1st trim	>4 visits	20-24 years
6	16	2	2	western	2454231	urban	girl	yes											32	jss/jhs	islam			western	middle	1	0	2.45423			30-35 years
6	16	2	3	western	2454231	urban	boy	yes			yes	4	7	average	public: govt health center/clinic	no	yes	7	32	jss/jhs	islam			western	middle	1	0	2.45423	2nd trim	>4 visits	30-35 years
6	17	2	3	western	2454231	urban	girl	yes			yes	1	9	smaller than average	public: govt hospital	no	yes	6	33	higher	pentecostal/charismatic			western	highest	1	0	2.45423	1st trim	>4 visits	30-35 years
6	21	2	2	western	2454231	urban	boy	yes			yes	2	9	average	public: govt hospital	no	no	2	22	jss/jhs	islam			western	fourth	1	0	2.45423	1st trim	>4 visits	20-24 years
6	26	2	2	western	2454231	urban	boy	yes			yes	2	10	average	public: govt hospital	no	no	6	28	jss/jhs	pentecostal/charismatic			western	second	1	0	2.45423	1st trim	>4 visits	25-29 years
6	29	2	3	western	2454231	urban	girl	yes											36		islam			western	lowest	1	0	2.45423			35-49 years
6	29	2	4	western	2454231	urban	girl	yes			yes	5	7	larger than average	public: govt hospital	yes	no	6	36		islam			western	lowest	1	0	2.45423	2nd trim	>4 visits	35-49 years
7	1	2	2	western	3139472	rural	girl	yes											23	primary	pentecostal/charismatic			western	second	2	0	3.13947			20-24 years
7	1	2	3	western	3139472	rural	boy	yes			yes	5	1	larger than average	her home		no		23	primary	pentecostal/charismatic			western	second	2	0	3.13947	2nd trim	First visit	20-24 years
7	2	3	1	western	3139472	rural	boy	yes			yes	4	5	average	public: govt hospital	no	yes	2	18	jss/jhs	pentecostal/charismatic			western	second	2	0	3.13947	2nd trim	>4 visits	15-19 years
7	4	2	1	western	3139472	rural	boy	yes			yes	3	7	average	public: govt hospital	no	no	7	19	primary	pentecostal/charismatic			western	lowest	2	0	3.13947	1st trim	>4 visits	15-19 years
7	5	2	7	western	3139472	rural	boy	yes			yes	4	6	very large	public: govt hospital	no	yes	7	35	jss/jhs	pentecostal/charismatic			western	second	2	0	3.13947	2nd trim	>4 visits	30-35 years
7	7	2	3	western	3139472	rural	girl	yes											27	sss/shs/tech/voc/comm	islam			western	middle	2	0	3.13947			25-29 years
7	7	2	4	western	3139472	rural	boy	yes			yes	6	4	very large	public: govt hospital	no	yes	5	27	sss/shs/tech/voc/comm	islam			western	middle	2	0	3.13947	2nd trim	2-4 visits	25-29 years
7	8	2	5	western	3139472	rural	girl	yes			yes	5	5	larger than average	public: govt health center/clinic	no	no	7	31		pentecostal/charismatic			western	second	2	0	3.13947	2nd trim	>4 visits	30-35 years
7	9	2	3	western	3139472	rural	boy	yes											29	higher	pentecostal/charismatic			western	second	2	0	3.13947			25-29 years
7	9	2	4	western	3139472	rural	girl	yes			yes	1	7	very large	her home		yes		29	higher	pentecostal/charismatic			western	second	2	0	3.13947	1st trim	>4 visits	25-29 years
7	10	2	3	western	3139472	rural	girl	yes			yes	5	2	larger than average	public: govt health post/chps	no	no	7	27	primary	islam			western	second	2	0	3.13947	2nd trim	2-4 visits	25-29 years
7	11	2	1	western	3139472	rural	boy	yes			yes	3	5	average	private: hospital/clinic	no	yes	7	19	jss/jhs	pentecostal/charismatic			western	lowest	2	0	3.13947	1st trim	>4 visits	15-19 years
7	11	3	2	western	3139472	rural	girl	yes											28	jss/jhs	catholic			western	lowest	2	0	3.13947			25-29 years
7	11	3	3	western	3139472	rural	boy	yes			yes	4	5	average	private: hospital/clinic	no	no	7	28	jss/jhs	catholic			western	lowest	2	0	3.13947	2nd trim	>4 visits	25-29 years
7	12	6	6	western	3139472	rural	boy	yes			yes	4	4	larger than average	public: govt hospital	yes	no	7	38		pentecostal/charismatic			western	second	2	0	3.13947	2nd trim	2-4 visits	35-49 years
7	13	4	1	western	3139472	rural	boy	yes			yes	4	4	average	public: govt health center/clinic	no	yes	7	21	jss/jhs	pentecostal/charismatic			western	second	2	0	3.13947	2nd trim	2-4 visits	20-24 years
7	15	2	7	western	3139472	rural	boy	yes			yes	8	2	average	public: govt health post/chps	no	no	7	40	jss/jhs	pentecostal/charismatic			western	lowest	2	0	3.13947	3rd trim	2-4 visits	35-49 years
7	17	4	2	western	3139472	rural	boy	yes			yes	2	12	very large	public: govt hospital	no	yes	6	29	sss/shs/tech/voc/comm	pentecostal/charismatic		widowed	western	second	2	0	3.13947	1st trim	>4 visits	25-29 years
7	18	2	4	western	3139472	rural	boy	yes			yes	4	9	very large	public: govt health post/chps	no	yes	6	49		pentecostal/charismatic			western	lowest	2	0	3.13947	2nd trim	>4 visits	35-49 years
7	19	2	4	western	3139472	rural	boy	yes											30	jss/jhs	islam			western	lowest	2	0	3.13947			30-35 years
7	19	2	5	western	3139472	rural	boy	yes			yes	1	13	average	public: govt health post/chps	no	yes	6	30	jss/jhs	islam			western	lowest	2	0	3.13947	1st trim	>4 visits	30-35 years
7	21	2	1	western	3139472	rural	boy	yes			yes	1	13	very small	public: govt health center/clinic	no	no	6	23	jss/jhs	methodist			western	lowest	2	0	3.13947	1st trim	>4 visits	20-24 years
7	26	2	1	western	3139472	rural	girl	yes											21	jss/jhs	pentecostal/charismatic			western	middle	2	0	3.13947			20-24 years
7	26	2	2	western	3139472	rural	boy	yes			yes	6	5	larger than average	public: govt health center/clinic	no	yes	11	21	jss/jhs	pentecostal/charismatic			western	middle	2	0	3.13947	2nd trim	>4 visits	20-24 years
7	27	2	9	western	3139472	rural	girl	yes			yes	5	4	larger than average	public: govt hospital	yes	no	3	43		pentecostal/charismatic			western	fourth	2	0	3.13947	2nd trim	2-4 visits	35-49 years
7	28	2	3	western	3139472	rural	girl	yes											25	jss/jhs	pentecostal/charismatic			western	lowest	2	0	3.13947			25-29 years
7	28	2	4	western	3139472	rural	boy	yes			yes	8	1	larger than average	her home		no		25	jss/jhs	pentecostal/charismatic			western	lowest	2	0	3.13947	3rd trim	First visit	25-29 years
7	29	2	6	western	3139472	rural	girl	yes			yes	2	6	larger than average	public: govt health center/clinic	no	yes	1	35	jss/jhs	pentecostal/charismatic		separated	western	middle	2	0	3.13947	1st trim	>4 visits	30-35 years
8	1	1	5	western	1379214	rural	boy	yes			no			very small	public: govt hospital	yes	no	6	35	jss/jhs	no religion		widowed	western	second	2	0	1.37921			30-35 years
8	2	1	5	western	1379214	rural	boy	yes			yes	4	9	average	her home		no		34		pentecostal/charismatic			western	lowest	2	0	1.37921	2nd trim	>4 visits	30-35 years
8	4	2	5	western	1379214	rural	girl	yes			yes	4	10	average	private: hospital/clinic	no	yes	6	35		pentecostal/charismatic			western	second	2	0	1.37921	2nd trim	>4 visits	30-35 years
8	7	2	1	western	1379214	rural	girl	yes											20	jss/jhs	other christian			western	second	2	0	1.37921			20-24 years
8	7	2	2	western	1379214	rural	girl	yes			yes	2	11	larger than average	her home		no		20	jss/jhs	other christian			western	second	2	0	1.37921	1st trim	>4 visits	20-24 years
8	9	2	1	western	1379214	rural	boy	no		36									26	jss/jhs	pentecostal/charismatic			western	second	2	0	1.37921			25-29 years
8	9	2	2	western	1379214	rural	girl	yes			yes	5	8	average	public: govt health center/clinic	no	yes	7	26	jss/jhs	pentecostal/charismatic			western	second	2	0	1.37921	2nd trim	>4 visits	25-29 years
8	10	1	2	western	1379214	rural	boy	yes			yes	3	10	larger than average	her home		no		31	jss/jhs	other christian			western	second	2	0	1.37921	1st trim	>4 visits	30-35 years
8	11	2	1	western	1379214	rural	boy	yes			yes	5	9	larger than average	public: govt health center/clinic	no	yes	7	18	jss/jhs	pentecostal/charismatic			western	second	2	0	1.37921	2nd trim	>4 visits	15-19 years
8	13	2	4	western	1379214	rural	boy	no		36									25		no religion			western	lowest	2	0	1.37921			25-29 years
8	13	2	5	western	1379214	rural	girl	yes			yes	3	10	smaller than average	her home		no		25		no religion			western	lowest	2	0	1.37921	1st trim	>4 visits	25-29 years
8	14	2	2	western	1379214	rural	boy	yes											27	sss/shs/tech/voc/comm	other christian			western	lowest	2	0	1.37921			25-29 years
8	14	2	3	western	1379214	rural	boy	yes			yes	4	9	average	public: govt health center/clinic	no	no	1	27	sss/shs/tech/voc/comm	other christian			western	lowest	2	0	1.37921	2nd trim	>4 visits	25-29 years
8	15	5	1	western	1379214	rural	girl	yes											23		pentecostal/charismatic			western	middle	2	0	1.37921			20-24 years
8	15	5	2	western	1379214	rural	boy	yes			yes	4	8	larger than average	other home		no		23		pentecostal/charismatic			western	middle	2	0	1.37921	2nd trim	>4 visits	20-24 years
8	17	7	2	western	1379214	rural	boy	no		0	no			very large	her home		no		19	primary	no religion			western	lowest	2	1	1.37921			15-19 years
8	18	3	1	western	1379214	rural	boy	yes			yes	3	7	larger than average	her home		no		19	jss/jhs	other christian			western	second	2	0	1.37921	1st trim	>4 visits	15-19 years
8	19	2	3	western	1379214	rural	boy	yes			yes	2	7	very small	public: govt health center/clinic	no	no	1	29	jss/jhs	pentecostal/charismatic			western	lowest	2	0	1.37921	1st trim	>4 visits	25-29 years
8	20	2	5	western	1379214	rural	boy	yes			yes	3	4	very large	her home		no		37	jss/jhs	other christian			western	lowest	2	0	1.37921	1st trim	2-4 visits	35-49 years
8	23	3	2	western	1379214	rural	girl	yes											22	jss/jhs	other christian			western	lowest	2	0	1.37921			20-24 years
8	23	3	3	western	1379214	rural	girl	yes			yes	5	2	average	her home		no		22	jss/jhs	other christian			western	lowest	2	0	1.37921	2nd trim	2-4 visits	20-24 years
8	24	1	8	western	1379214	rural	girl	yes											37		other christian			western	lowest	2	0	1.37921			35-49 years
8	24	1	9	western	1379214	rural	girl	no		0									37		other christian			western	lowest	2	1	1.37921			35-49 years
8	24	1	10	western	1379214	rural	girl	no		0	no			very small	her home		no		37		other christian			western	lowest	2	1	1.37921			35-49 years
8	25	2	5	western	1379214	rural	boy	yes			yes	1	10	very large	public: govt hospital	no	no	7	28	jss/jhs	pentecostal/charismatic			western	lowest	2	0	1.37921	1st trim	>4 visits	25-29 years
8	28	2	5	western	1379214	rural	boy	yes			yes	6	2	very small	her home		no		37		other christian		widowed	western	lowest	2	0	1.37921	2nd trim	2-4 visits	35-49 years
9	5	2	3	western	1883941	rural	girl	no		0									29	jss/jhs	islam			western	fourth	2	1	1.88394			25-29 years
9	5	2	4	western	1883941	rural	boy	yes			yes	1	8	average	public: govt hospital	no	yes		29	jss/jhs	islam			western	fourth	2	0	1.88394	1st trim	>4 visits	25-29 years
9	8	2	3	western	1883941	rural	girl	yes			yes	4	9	average	private: hospital/clinic	no	yes		31	jss/jhs	methodist			western	highest	2	0	1.88394	2nd trim	>4 visits	30-35 years
9	9	7	1	western	1883941	rural	girl	yes			yes	3	7	average	public: govt health center/clinic	no	no	5	25	jss/jhs	catholic			western	highest	2	0	1.88394	1st trim	>4 visits	25-29 years
9	10	2	4	western	1883941	rural	girl	yes			yes	2	9	average	other home		no		26	jss/jhs	other christian			western	fourth	2	0	1.88394	1st trim	>4 visits	25-29 years
9	13	2	4	western	1883941	rural	boy	yes			yes	1	11	larger than average	public: govt hospital	yes	yes		32	primary	pentecostal/charismatic			western	fourth	2	0	1.88394	1st trim	>4 visits	30-35 years
9	15	2	1	western	1883941	rural	girl	yes											22	sss/shs/tech/voc/comm	islam			western	highest	2	0	1.88394			20-24 years
9	15	2	2	western	1883941	rural	boy	yes			yes	2	10	larger than average	private: hospital/clinic	no	yes	3	22	sss/shs/tech/voc/comm	islam			western	highest	2	0	1.88394	1st trim	>4 visits	20-24 years
9	16	2	3	western	1883941	rural	girl	yes			yes	3	9	larger than average	public: govt health center/clinic	no	yes	3	35	primary	methodist			western	highest	2	0	1.88394	1st trim	>4 visits	30-35 years
9	17	2	4	western	1883941	rural	girl	yes											27		pentecostal/charismatic			western	second	2	0	1.88394			25-29 years
9	17	2	5	western	1883941	rural	boy	yes											27		pentecostal/charismatic			western	second	2	0	1.88394			25-29 years
9	17	2	6	western	1883941	rural	boy	yes			yes	2	10	larger than average	private: hospital/clinic	no	yes		27		pentecostal/charismatic			western	second	2	0	1.88394	1st trim	>4 visits	25-29 years
9	19	2	1	western	1883941	rural	boy	yes			yes	4	9	larger than average	public: govt hospital	no	yes		15	jss/jhs	methodist			western	middle	2	0	1.88394	2nd trim	>4 visits	15-19 years
9	19	3	5	western	1883941	rural	girl	yes			yes	3	11	don't know	her home		no		33	primary	methodist			western	middle	2	0	1.88394	1st trim	>4 visits	30-35 years
9	21	2	6	western	1883941	rural	girl	yes			yes	3	7	average	private: fp/ppag clinic	no	yes		36	jss/jhs	other christian			western	fourth	2	0	1.88394	1st trim	>4 visits	35-49 years
9	25	2	6	western	1883941	rural	girl	yes			yes	2	12	average	private: hospital/clinic	no	yes		36		other christian			western	highest	2	0	1.88394	1st trim	>4 visits	35-49 years
9	29	4	1	western	1883941	rural	girl	yes			yes	1	14	very large	public: govt hospital	no	yes		24	higher	methodist			western	fourth	2	0	1.88394	1st trim	>4 visits	20-24 years
9	30	2	1	western	1883941	rural	girl	yes											31	higher	pentecostal/charismatic			western	highest	2	0	1.88394			30-35 years
9	30	2	3	western	1883941	rural	boy	yes			yes	3	8	average	public: govt hospital	no	yes	1	31	higher	pentecostal/charismatic			western	highest	2	0	1.88394	1st trim	>4 visits	30-35 years
10	2	2	5	western	1227947	urban	girl	yes			yes	5	6	average	public: govt health center/clinic	no	yes		31		pentecostal/charismatic			western	fourth	1	0	1.22795	2nd trim	>4 visits	30-35 years
10	2	3	1	western	1227947	urban	girl	yes			yes	6	4	average	public: govt health center/clinic	no	no		19	jss/jhs	pentecostal/charismatic			western	fourth	1	0	1.22795	2nd trim	2-4 visits	15-19 years
10	3	2	1	western	1227947	urban	girl	yes			yes	1	9	larger than average	public: govt health center/clinic	no	yes		23	sss/shs/tech/voc/comm	pentecostal/charismatic			western	highest	1	0	1.22795	1st trim	>4 visits	20-24 years
10	5	2	3	western	1227947	urban	boy	yes			yes	2	8	larger than average	public: govt health center/clinic	no	yes		30		pentecostal/charismatic			western	fourth	1	0	1.22795	1st trim	>4 visits	30-35 years
10	6	3	2	western	1227947	urban	girl	yes			yes	7	5	very large	public: govt health center/clinic	no	no		21		other christian			western	second	1	0	1.22795	3rd trim	>4 visits	20-24 years
10	7	2	4	western	1227947	urban	boy	yes			yes	5	6	average	public: govt health center/clinic	yes	no		44		other christian			western	middle	1	0	1.22795	2nd trim	>4 visits	35-49 years
10	10	2	6	western	1227947	urban	girl	yes											30		pentecostal/charismatic			western	middle	1	0	1.22795			30-35 years
10	10	2	8	western	1227947	urban	girl	yes			yes	3	10	larger than average	her home		yes		30		pentecostal/charismatic			western	middle	1	0	1.22795	1st trim	>4 visits	30-35 years
10	11	2	7	western	1227947	urban	girl	yes			yes	2	10	average	public: govt health center/clinic	no	no	3	31		other christian			western	middle	1	0	1.22795	1st trim	>4 visits	30-35 years
10	12	2	1	western	1227947	urban	boy	yes			yes	2	15	average	public: govt hospital	no	yes	1	27	higher	other christian			western	highest	1	0	1.22795	1st trim	>4 visits	25-29 years
10	14	2	3	western	1227947	urban	boy	no		0									38	higher	catholic			western	highest	1	1	1.22795			35-49 years
10	14	2	4	western	1227947	urban	boy	yes											38	higher	catholic			western	highest	1	0	1.22795			35-49 years
10	14	2	5	western	1227947	urban	boy	yes			yes	2	12	larger than average	public: govt hospital	no	yes	3	38	higher	catholic			western	highest	1	0	1.22795	1st trim	>4 visits	35-49 years
10	16	1	5	western	1227947	urban	boy	yes			yes	1	14	larger than average	private: hospital/clinic	no	no	4	30	jss/jhs	catholic			western	fourth	1	0	1.22795	1st trim	>4 visits	30-35 years
10	17	2	6	western	1227947	urban	girl	yes			yes	2	14	average	public: govt health center/clinic	no	no		30	jss/jhs	pentecostal/charismatic			western	highest	1	0	1.22795	1st trim	>4 visits	30-35 years
10	21	2	5	western	1227947	urban	boy	yes			yes	2	11	very large	private: hospital/clinic	no	no		35	jss/jhs	methodist			western	highest	1	0	1.22795	1st trim	>4 visits	30-35 years
10	22	2	2	western	1227947	urban	girl	no		0									30	sss/shs/tech/voc/comm	pentecostal/charismatic			western	highest	1	1	1.22795			30-35 years
10	22	2	4	western	1227947	urban	girl	yes			yes	3	20	average	public: govt hospital	yes	no	6	30	sss/shs/tech/voc/comm	pentecostal/charismatic			western	highest	1	0	1.22795	1st trim	>4 visits	30-35 years
10	24	2	6	western	1227947	urban	boy	no		0	yes	1	9	very large	her home		no		30		islam		separated	western	middle	1	1	1.22795	1st trim	>4 visits	30-35 years
10	27	2	3	western	1227947	urban	boy	yes			yes	3	13	larger than average	public: govt health center/clinic	yes	no	1	37	jss/jhs	no religion			western	middle	1	0	1.22795	1st trim	>4 visits	35-49 years
10	28	2	2	western	1227947	urban	girl	yes			yes	3	8	average	public: govt hospital	no	yes	1	24	jss/jhs	methodist			western	fourth	1	0	1.22795	1st trim	>4 visits	20-24 years
10	29	2	4	western	1227947	urban	girl	yes			yes	2	14	larger than average	public: govt hospital	no	no	1	30	primary	pentecostal/charismatic			western	fourth	1	0	1.22795	1st trim	>4 visits	30-35 years
10	30	1	1	western	1227947	urban	boy	yes											23	jss/jhs	pentecostal/charismatic			western	fourth	1	0	1.22795			20-24 years
10	30	1	3	western	1227947	urban	girl	yes			yes	2	13	average	public: govt hospital	no	yes	3	23	jss/jhs	pentecostal/charismatic			western	fourth	1	0	1.22795	1st trim	>4 visits	20-24 years
11	4	2	3	western	4023817	rural	boy	yes			yes	2	12	very large	public: govt hospital	no	no	4	39		other christian			western	middle	2	0	4.02382	1st trim	>4 visits	35-49 years
11	5	2	6	western	4023817	rural	girl	yes			yes	4	10	very small	her home		no		35	primary	methodist			western	fourth	2	0	4.02382	2nd trim	>4 visits	30-35 years
11	6	2	4	western	4023817	rural	boy	yes											31	jss/jhs	methodist			western	middle	2	0	4.02382			30-35 years
11	6	2	5	western	4023817	rural	boy	yes			yes	4	9	larger than average	other home		no		31	jss/jhs	methodist			western	middle	2	0	4.02382	2nd trim	>4 visits	30-35 years
11	7	2	2	western	4023817	rural	boy	yes			yes	2	9	very small	private: hospital/clinic	no	yes	4	24	primary	pentecostal/charismatic			western	middle	2	0	4.02382	1st trim	>4 visits	20-24 years
11	8	2	5	western	4023817	rural	girl	yes											32		methodist			western	fourth	2	0	4.02382			30-35 years
11	8	2	6	western	4023817	rural	girl	yes			yes	1	15	very large	public: govt health center/clinic	no	yes	2	32		methodist			western	fourth	2	0	4.02382	1st trim	>4 visits	30-35 years
11	9	2	9	western	4023817	rural	girl	yes											42	primary	pentecostal/charismatic			western	middle	2	0	4.02382			35-49 years
11	9	2	10	western	4023817	rural	boy	no		0	yes	6	9	very small	public: govt hospital	yes	no		42	primary	pentecostal/charismatic			western	middle	2	1	4.02382	2nd trim	>4 visits	35-49 years
11	12	2	4	western	4023817	rural	girl	yes											30		pentecostal/charismatic			western	middle	2	0	4.02382			30-35 years
11	12	2	5	western	4023817	rural	girl	yes			yes	don't know	9	very large	public: govt health center/clinic	no	no	1	30		pentecostal/charismatic			western	middle	2	0	4.02382	Don't know	>4 visits	30-35 years
11	14	3	4	western	4023817	rural	boy	yes											26	jss/jhs	no religion			western	middle	2	0	4.02382			25-29 years
11	14	3	5	western	4023817	rural	girl	yes			yes	1	11	average	public: govt hospital	no	yes	2	26	jss/jhs	no religion			western	middle	2	0	4.02382	1st trim	>4 visits	25-29 years
11	16	2	6	western	4023817	rural	girl	yes											37	higher	catholic			western	highest	2	0	4.02382			35-49 years
11	16	2	7	western	4023817	rural	girl	yes			yes	5	5	very small	public: govt hospital	no	yes	5	37	higher	catholic			western	highest	2	0	4.02382	2nd trim	>4 visits	35-49 years
11	18	2	7	western	4023817	rural	girl	yes			yes	3	10	very small	her home		no		38	jss/jhs	other christian			western	middle	2	0	4.02382	1st trim	>4 visits	35-49 years
11	22	2	6	western	4023817	rural	boy	yes			yes	3	5	larger than average	other home		yes		40	primary	other christian			western	second	2	0	4.02382	1st trim	>4 visits	35-49 years
11	23	2	4	western	4023817	rural	boy	yes											32		pentecostal/charismatic			western	middle	2	0	4.02382			30-35 years
11	23	2	5	western	4023817	rural	boy	yes			yes	3	7	larger than average	her home		yes		32		pentecostal/charismatic			western	middle	2	0	4.02382	1st trim	>4 visits	30-35 years
11	25	2	7	western	4023817	rural	girl	yes			no			smaller than average	her home		no		39		methodist			western	second	2	0	4.02382			35-49 years
11	28	1	1	western	4023817	rural	boy	yes			yes	4	7	average	public: govt health center/clinic	no	yes		37	jss/jhs	other christian			western	fourth	2	0	4.02382	2nd trim	>4 visits	35-49 years
11	30	3	4	western	4023817	rural	girl	yes											29		methodist			western	second	2	0	4.02382			25-29 years
11	30	3	5	western	4023817	rural	girl	yes			yes	4	1	average	her home		no		29		methodist			western	second	2	0	4.02382	2nd trim	First visit	25-29 years
11	30	4	2	western	4023817	rural	boy	yes											25		methodist			western	second	2	0	4.02382			25-29 years
11	30	4	3	western	4023817	rural	girl	yes			no			larger than average	her home		no		25		methodist			western	second	2	0	4.02382			25-29 years
12	1	4	1	western	1032122	urban	boy	yes			yes	6	6	larger than average	public: govt health center/clinic	no	no		23	jss/jhs	other christian			western	second	1	0	1.03212	2nd trim	>4 visits	20-24 years
12	2	2	4	western	1032122	urban	boy	yes			yes	3	9	average	public: govt hospital	yes	no		25	secondary/tech/voc/comm	pentecostal/charismatic			western	highest	1	0	1.03212	1st trim	>4 visits	25-29 years
12	6	1	2	western	1032122	urban	girl	yes			yes	3	9	average	private: hospital/clinic	no	no		23		methodist			western	middle	1	0	1.03212	1st trim	>4 visits	20-24 years
12	7	2	1	western	1032122	urban	girl	yes			yes	2	8	very small	private: hospital/clinic	no	yes		21	jss/jhs	other christian			western	fourth	1	0	1.03212	1st trim	>4 visits	20-24 years
12	8	2	3	western	1032122	urban	girl	yes											29	jss/jhs	pentecostal/charismatic			western	middle	1	0	1.03212			25-29 years
12	8	2	5	western	1032122	urban	boy	yes			yes	3	7	average	private: hospital/clinic	no	no		29	jss/jhs	pentecostal/charismatic			western	middle	1	0	1.03212	1st trim	>4 visits	25-29 years
12	9	2	2	western	1032122	urban	girl	yes			yes	5	8	average	private: hospital/clinic	no	no	6	22	sss/shs/tech/voc/comm	pentecostal/charismatic			western	middle	1	0	1.03212	2nd trim	>4 visits	20-24 years
12	10	2	6	western	1032122	urban	boy	yes											26	primary	pentecostal/charismatic			western	middle	1	0	1.03212			25-29 years
12	10	2	7	western	1032122	urban	girl	yes			yes	2	10	smaller than average	public: govt health center/clinic	no	yes	2	26	primary	pentecostal/charismatic			western	middle	1	0	1.03212	1st trim	>4 visits	25-29 years
12	12	2	1	western	1032122	urban	girl	yes											25		other christian			western	highest	1	0	1.03212			25-29 years
12	12	2	2	western	1032122	urban	boy	yes			yes	3	9	smaller than average	her home		no		25		other christian			western	highest	1	0	1.03212	1st trim	>4 visits	25-29 years
12	13	2	4	western	1032122	urban	boy	yes			yes	6	4	smaller than average	public: govt hospital	no	yes	7	23	sss/shs/tech/voc/comm	pentecostal/charismatic			western	fourth	1	0	1.03212	2nd trim	2-4 visits	20-24 years
12	14	2	3	western	1032122	urban	boy	yes			yes	4	12	average	public: govt hospital	no	yes	7	24	jss/jhs	pentecostal/charismatic		separated	western	fourth	1	0	1.03212	2nd trim	>4 visits	20-24 years
12	18	2	1	western	1032122	urban	girl	yes											22	primary	other christian			western	fourth	1	0	1.03212			20-24 years
12	18	2	2	western	1032122	urban	girl	yes			yes	1	9	average	private: hospital/clinic	no	yes	6	22	primary	other christian			western	fourth	1	0	1.03212	1st trim	>4 visits	20-24 years
12	21	2	3	western	1032122	urban	girl	yes			yes	4	11	very small	public: govt hospital	no	yes		26	sss/shs/tech/voc/comm	pentecostal/charismatic			western	highest	1	0	1.03212	2nd trim	>4 visits	25-29 years
12	22	1	4	western	1032122	urban	girl	yes			yes	4	8	average	public: govt hospital	no	no		34	jss/jhs	pentecostal/charismatic			western	fourth	1	0	1.03212	2nd trim	>4 visits	30-35 years
12	24	2	3	western	1032122	urban	girl	yes			yes	3	11	very large	other		no		26	primary	pentecostal/charismatic			western	fourth	1	0	1.03212	1st trim	>4 visits	25-29 years
12	25	2	2	western	1032122	urban	girl	no		0	yes	1	13	average	public: govt health center/clinic	no	yes		34	jss/jhs	other christian			western	highest	1	1	1.03212	1st trim	>4 visits	30-35 years
12	26	2	4	western	1032122	urban	girl	yes											31	jss/jhs	methodist			western	second	1	0	1.03212			30-35 years
12	26	2	5	western	1032122	urban	boy	yes											31	jss/jhs	methodist			western	second	1	0	1.03212			30-35 years
12	26	2	6	western	1032122	urban	girl	yes			yes	4	8	very small	public: govt health center/clinic	no	yes		31	jss/jhs	methodist			western	second	1	0	1.03212	2nd trim	>4 visits	30-35 years
12	27	2	2	western	1032122	urban	girl	yes			yes	1	13	smaller than average	her home		no		28	secondary/tech/voc/comm	islam			western	fourth	1	0	1.03212	1st trim	>4 visits	25-29 years
12	28	2	2	western	1032122	urban	girl	yes			yes	3	13	larger than average	her home		no		24	primary	methodist			western	fourth	1	0	1.03212	1st trim	>4 visits	20-24 years
13	2	2	6	western	1317676	urban	boy	yes			yes	3	15	average	public: govt hospital	no	yes	4	43		pentecostal/charismatic			western	highest	1	0	1.31768	1st trim	>4 visits	35-49 years
13	4	2	3	western	1317676	urban	boy	yes			yes	2	12	larger than average	public: govt hospital	yes	no	4	31	jss/jhs	methodist			western	fourth	1	0	1.31768	1st trim	>4 visits	30-35 years
13	5	2	5	western	1317676	urban	girl	yes			yes	1	10	smaller than average	public: govt hospital	yes	no	6	38	sss/shs/tech/voc/comm	methodist			western	highest	1	0	1.31768	1st trim	>4 visits	35-49 years
13	7	1	15	western	1317676	urban	boy	yes			yes	3	14	average	private: hospital/clinic	no	no	7	40	jss/jhs	pentecostal/charismatic		separated	western	fourth	1	0	1.31768	1st trim	>4 visits	35-49 years
13	8	1	1	western	1317676	urban	boy	yes			yes	3	13	larger than average	private: hospital/clinic	no	yes	4	27	jss/jhs	islam			western	highest	1	0	1.31768	1st trim	>4 visits	25-29 years
13	11	2	3	western	1317676	urban	boy	yes			yes	2	12	average	private: hospital/clinic	no	no	1	32	higher	pentecostal/charismatic			western	highest	1	0	1.31768	1st trim	>4 visits	30-35 years
13	12	12	2	western	1317676	urban	girl	yes			yes	4	7	larger than average	public: govt hospital	no	no	2	25	sss/shs/tech/voc/comm	other christian			western	highest	1	0	1.31768	2nd trim	>4 visits	25-29 years
13	15	2	4	western	1317676	urban	boy	yes											38	jss/jhs	methodist			western	fourth	1	0	1.31768			35-49 years
13	15	2	5	western	1317676	urban	girl	yes			yes	4	10	average	public: govt health center/clinic	no	yes	1	38	jss/jhs	methodist			western	fourth	1	0	1.31768	2nd trim	>4 visits	35-49 years
13	17	2	1	western	1317676	urban	boy	yes			yes	3	8	average	public: govt health center/clinic	no	yes		28	higher	methodist			western	fourth	1	0	1.31768	1st trim	>4 visits	25-29 years
13	19	2	4	western	1317676	urban	boy	yes			yes	2	10	larger than average	public: govt hospital	no	yes		46	secondary/tech/voc/comm	other christian			western	highest	1	0	1.31768	1st trim	>4 visits	35-49 years
13	24	2	1	western	1317676	urban	girl	yes			yes	5	8	average	public: govt hospital	no	yes	7	25	higher	methodist			western	highest	1	0	1.31768	2nd trim	>4 visits	25-29 years
13	25	2	2	western	1317676	urban	boy	yes			yes	3	10	average	public: govt hospital	no	yes	7	31		methodist			western	highest	1	0	1.31768	1st trim	>4 visits	30-35 years
13	27	1	1	western	1317676	urban	boy	yes			yes	3	11	very large	private: hospital/clinic	yes	no	1	34	sss/shs/tech/voc/comm	pentecostal/charismatic			western	highest	1	0	1.31768	1st trim	>4 visits	30-35 years
13	29	2	7	western	1317676	urban	girl	yes			yes	5	8	smaller than average	public: govt hospital	no	yes	6	39	jss/jhs	pentecostal/charismatic			western	highest	1	0	1.31768	2nd trim	>4 visits	35-49 years
14	1	2	3	western	632104	urban	girl	yes			yes	4	12	average	public: govt hospital	no	no	6	33	jss/jhs	pentecostal/charismatic			western	highest	1	0	0.632104	2nd trim	>4 visits	30-35 years
14	2	2	1	western	632104	urban	boy	yes											39	secondary/tech/voc/comm	other christian			western	highest	1	0	0.632104			35-49 years
14	2	2	2	western	632104	urban	girl	yes			yes	1	16	very large	public: govt hospital	yes	yes	6	39	secondary/tech/voc/comm	other christian			western	highest	1	0	0.632104	1st trim	>4 visits	35-49 years
14	5	2	3	western	632104	urban	girl	yes											24	jss/jhs	other christian			western	highest	1	0	0.632104			20-24 years
14	5	2	4	western	632104	urban	girl	yes			yes	5	16	smaller than average	private: hospital/clinic	no	yes	6	24	jss/jhs	other christian			western	highest	1	0	0.632104	2nd trim	>4 visits	20-24 years
14	6	1	6	western	632104	urban	girl	yes			yes	2	11	average	public: govt health center/clinic	no	no	6	27	primary	pentecostal/charismatic		separated	western	fourth	1	0	0.632104	1st trim	>4 visits	25-29 years
14	12	2	3	western	632104	urban	girl	yes											30	jss/jhs	islam			western	highest	1	0	0.632104			30-35 years
14	12	2	4	western	632104	urban	boy	yes											30	jss/jhs	islam			western	highest	1	0	0.632104			30-35 years
14	12	2	5	western	632104	urban	girl	yes			yes	3	9	larger than average	public: govt health center/clinic	no	no	7	30	jss/jhs	islam			western	highest	1	0	0.632104	1st trim	>4 visits	30-35 years
14	16	2	4	western	632104	urban	girl	yes			yes	4	9	don't know	public: govt health center/clinic	no	no	2	32	secondary/tech/voc/comm	pentecostal/charismatic			western	fourth	1	0	0.632104	2nd trim	>4 visits	30-35 years
14	17	2	1	western	632104	urban	boy	yes			yes	2	12	average	public: govt hospital	no	yes	3	32	secondary/tech/voc/comm	methodist			western	highest	1	0	0.632104	1st trim	>4 visits	30-35 years
14	20	2	2	western	632104	urban	girl	yes											32	higher	pentecostal/charismatic			western	highest	1	0	0.632104			30-35 years
14	20	2	3	western	632104	urban	girl	yes			yes	4	10	average	public: govt hospital	no	yes	2	32	higher	pentecostal/charismatic			western	highest	1	0	0.632104	2nd trim	>4 visits	30-35 years
14	21	2	3	western	632104	urban	girl	yes			yes	3	6	average	private: hospital/clinic	no	no	3	25		pentecostal/charismatic			western	highest	1	0	0.632104	1st trim	>4 visits	25-29 years
14	23	2	3	western	632104	urban	boy	yes			yes	2	5	average	public: govt hospital	no	no		37	jss/jhs	pentecostal/charismatic			western	highest	1	0	0.632104	1st trim	>4 visits	35-49 years
14	25	2	1	western	632104	urban	girl	yes											28	sss/shs/tech/voc/comm	pentecostal/charismatic			western	highest	1	0	0.632104			25-29 years
14	25	2	2	western	632104	urban	boy	yes			yes	3	9	average	private: hospital/clinic	no	yes	4	28	sss/shs/tech/voc/comm	pentecostal/charismatic			western	highest	1	0	0.632104	1st trim	>4 visits	25-29 years
14	28	2	2	western	632104	urban	boy	yes			yes	2	12	average	public: govt health center/clinic	no	yes	1	39	jss/jhs	other christian			western	highest	1	0	0.632104	1st trim	>4 visits	35-49 years
14	30	2	2	western	632104	urban	girl	yes			yes	2	7	average	private: hospital/clinic	no	no	1	29	higher	pentecostal/charismatic			western	highest	1	0	0.632104	1st trim	>4 visits	25-29 years
15	2	2	2	western	812848	urban	boy	yes			yes	2	10	larger than average	public: govt health center/clinic	no	yes	7	34	jss/jhs	pentecostal/charismatic			western	middle	1	0	0.812848	1st trim	>4 visits	30-35 years
15	3	2	2	western	812848	urban	boy	yes			yes	2	10	larger than average	public: govt health center/clinic	no	yes	7	40	higher	pentecostal/charismatic			western	highest	1	0	0.812848	1st trim	>4 visits	35-49 years
15	6	2	1	western	812848	urban	girl	yes			yes	3	10	smaller than average	public: govt health center/clinic	no	yes	2	26	jss/jhs	pentecostal/charismatic			western	highest	1	0	0.812848	1st trim	>4 visits	25-29 years
15	7	1	6	western	812848	urban	girl	yes											42	jss/jhs	pentecostal/charismatic			western	middle	1	0	0.812848			35-49 years
15	7	1	7	western	812848	urban	girl	yes			yes	3	11	average	public: govt hospital	no	yes	1	42	jss/jhs	pentecostal/charismatic			western	middle	1	0	0.812848	1st trim	>4 visits	35-49 years
15	13	2	4	western	812848	urban	girl	yes			yes	2	14	average	public: govt health center/clinic	no	yes	3	38	secondary/tech/voc/comm	pentecostal/charismatic			western	highest	1	0	0.812848	1st trim	>4 visits	35-49 years
15	18	2	5	western	812848	urban	girl	yes											33	higher	pentecostal/charismatic			western	highest	1	0	0.812848			30-35 years
15	18	2	6	western	812848	urban	girl	yes			yes	3	14	very small	private: hospital/clinic	yes	no	3	33	higher	pentecostal/charismatic			western	highest	1	0	0.812848	1st trim	>4 visits	30-35 years
15	20	1	6	western	812848	urban	girl	yes			yes	3	14	average	public: govt hospital	no	yes	4	35	sss/shs/tech/voc/comm	pentecostal/charismatic			western	highest	1	0	0.812848	1st trim	>4 visits	30-35 years
15	23	2	5	western	812848	urban	boy	yes			yes	1	14	average	private: hospital/clinic	no	yes	4	39	jss/jhs	methodist			western	middle	1	0	0.812848	1st trim	>4 visits	35-49 years
15	30	2	8	western	812848	urban	boy	yes			yes	7	2	average	private: hospital/clinic	no	no		31		pentecostal/charismatic		separated	western	second	1	0	0.812848	3rd trim	2-4 visits	30-35 years
16	6	5	2	western	871380	urban	boy	yes			yes	4	6	average	public: govt hospital	no	no	7	33	higher	pentecostal/charismatic			western	highest	1	0	0.87138	2nd trim	>4 visits	30-35 years
16	10	2	6	western	871380	urban	girl	no		0	yes	2	11	average	private: hospital/clinic	no	yes	1	49	middle	other christian			western	highest	1	1	0.87138	1st trim	>4 visits	35-49 years
16	12	1	2	western	871380	urban	girl	yes			yes	1	9	very large	public: govt hospital	yes	no	2	37	higher	methodist			western	highest	1	0	0.87138	1st trim	>4 visits	35-49 years
16	15	2	1	western	871380	urban	girl	yes			yes	3	20	larger than average	private: hospital/clinic	no	yes	4	29	higher	pentecostal/charismatic			western	highest	1	0	0.87138	1st trim	>4 visits	25-29 years
16	17	1	4	western	871380	urban	boy	yes			yes	4	8	larger than average	private: hospital/clinic	no	don't know	1	39	middle	other christian		divorced	western	middle	1	0	0.87138	2nd trim	>4 visits	35-49 years
16	18	4	1	western	871380	urban	girl	yes											30	higher	catholic			western	highest	1	0	0.87138			30-35 years
16	18	4	2	western	871380	urban	girl	yes			yes	2	12	average	private: hospital/clinic	no	yes	1	30	higher	catholic			western	highest	1	0	0.87138	1st trim	>4 visits	30-35 years
16	20	2	2	western	871380	urban	boy	yes			yes	1	13	larger than average	private: hospital/clinic	no	yes	1	34	primary	pentecostal/charismatic			western	highest	1	0	0.87138	1st trim	>4 visits	30-35 years
16	23	2	1	western	871380	urban	girl	yes											31	higher	pentecostal/charismatic			western	highest	1	0	0.87138			30-35 years
16	23	2	2	western	871380	urban	girl	yes			yes	3	10	average	public: govt hospital	no	no	1	31	higher	pentecostal/charismatic			western	highest	1	0	0.87138	1st trim	>4 visits	30-35 years
16	24	2	1	western	871380	urban	girl	yes											35	higher	no religion			western	highest	1	0	0.87138			30-35 years
16	24	2	2	western	871380	urban	boy	yes			yes	2	12	smaller than average	private: hospital/clinic	no	yes	2	35	higher	no religion			western	highest	1	0	0.87138	1st trim	>4 visits	30-35 years
16	26	2	1	western	871380	urban	boy	yes			yes	4	9	average	public: govt health center/clinic	no	yes	1	23	higher	pentecostal/charismatic			western	fourth	1	0	0.87138	2nd trim	>4 visits	20-24 years
16	27	1	2	western	871380	urban	boy	yes			yes	3	10	larger than average	public: govt hospital	no	yes	7	32	sss/shs/tech/voc/comm	pentecostal/charismatic			western	middle	1	0	0.87138	1st trim	>4 visits	30-35 years
16	29	1	11	western	871380	urban	girl	yes			yes	4	14	larger than average	public: govt health center/clinic	no	yes	2	43	primary	other christian			western	middle	1	0	0.87138	2nd trim	>4 visits	35-49 years
16	29	3	1	western	871380	urban	boy	yes			yes	5	3	larger than average	other home		yes		24	jss/jhs	other christian			western	middle	1	0	0.87138	2nd trim	2-4 visits	20-24 years
16	30	2	1	western	871380	urban	boy	yes			yes	2	11	average	private: hospital/clinic	no	yes	3	32	higher	other christian			western	highest	1	0	0.87138	1st trim	>4 visits	30-35 years
17	1	2	4	western	519257	urban	boy	yes			yes	2	13	smaller than average	public: govt hospital	no	no	6	41	secondary/tech/voc/comm	islam			western	highest	1	0	0.519257	1st trim	>4 visits	35-49 years
17	4	2	1	western	519257	urban	boy	yes			yes	1	13	smaller than average	public: govt hospital	no	yes	4	29	higher	islam			western	highest	1	0	0.519257	1st trim	>4 visits	25-29 years
17	7	1	2	western	519257	urban	girl	yes			yes	1	10	larger than average	private: hospital/clinic	yes	no	4	35	jss/jhs	methodist		separated	western	middle	1	0	0.519257	1st trim	>4 visits	30-35 years
17	7	2	2	western	519257	urban	boy	yes			yes	3	8	average	private: hospital/clinic	no	yes	6	32	sss/shs/tech/voc/comm	methodist			western	middle	1	0	0.519257	1st trim	>4 visits	30-35 years
17	18	3	4	western	519257	urban	boy	yes											28	secondary/tech/voc/comm	pentecostal/charismatic			western	fourth	1	0	0.519257			25-29 years
17	18	3	5	western	519257	urban	girl	yes			yes	1	6	average	public: govt hospital	yes	no	2	28	secondary/tech/voc/comm	pentecostal/charismatic			western	fourth	1	0	0.519257	1st trim	>4 visits	25-29 years
17	19	1	1	western	519257	urban	girl	yes			yes	3	10	very small	public: govt hospital	yes	no	4	31	jss/jhs	pentecostal/charismatic			western	fourth	1	0	0.519257	1st trim	>4 visits	30-35 years
17	19	2	1	western	519257	urban	girl	yes			yes	3	10	average	private: hospital/clinic	no	no	3	25	secondary/tech/voc/comm	pentecostal/charismatic			western	fourth	1	0	0.519257	1st trim	>4 visits	25-29 years
17	19	4	1	western	519257	urban	boy	yes											22	secondary/tech/voc/comm	other christian			western	fourth	1	0	0.519257			20-24 years
17	19	4	2	western	519257	urban	girl	yes			yes	6	5	average	private: hospital/clinic	no	no	4	22	secondary/tech/voc/comm	other christian			western	fourth	1	0	0.519257	2nd trim	>4 visits	20-24 years
17	20	2	4	western	519257	urban	girl	yes			no			average	private: hospital/clinic	no	no	7	38		islam			western	middle	1	0	0.519257			35-49 years
17	21	2	2	western	519257	urban	girl	yes			yes	3	10	very large	her home		no		20	jss/jhs	pentecostal/charismatic			western	middle	1	0	0.519257	1st trim	>4 visits	20-24 years
17	22	2	9	western	519257	urban	girl	yes			yes	1	12	average	public: govt hospital	no	yes	1	40		islam			western	fourth	1	0	0.519257	1st trim	>4 visits	35-49 years
17	23	2	4	western	519257	urban	girl	yes			yes	1	8	very large	private: hospital/clinic	yes	no	2	30	jss/jhs	other christian			western	highest	1	0	0.519257	1st trim	>4 visits	30-35 years
17	25	2	2	western	519257	urban	girl	yes			yes	2	10	average	private: hospital/clinic	no	yes	3	26	jss/jhs	pentecostal/charismatic			western	middle	1	0	0.519257	1st trim	>4 visits	25-29 years
17	27	1	5	western	519257	urban	girl	yes			yes	1	11	average	private: hospital/clinic	no	no	1	30	jss/jhs	methodist		separated	western	middle	1	0	0.519257	1st trim	>4 visits	30-35 years
17	29	2	3	western	519257	urban	boy	no		0									24	jss/jhs	other christian			western	second	1	1	0.519257			20-24 years
17	29	2	4	western	519257	urban	girl	yes			yes	1	11	smaller than average	public: govt health center/clinic	no	yes	1	24	jss/jhs	other christian			western	second	1	0	0.519257	1st trim	>4 visits	20-24 years
17	29	3	3	western	519257	urban	girl	yes			yes	4	6	very small	public: govt health center/clinic	no	no	2	29	jss/jhs	presbyterian		separated	western	second	1	0	0.519257	2nd trim	>4 visits	25-29 years
17	30	2	5	western	519257	urban	girl	yes											41	primary	pentecostal/charismatic			western	fourth	1	0	0.519257			35-49 years
17	30	2	6	western	519257	urban	girl	yes			yes	3	8	larger than average	private: hospital/clinic	no	yes	3	41	primary	pentecostal/charismatic			western	fourth	1	0	0.519257	1st trim	>4 visits	35-49 years
18	3	2	2	western	1043485	urban	boy	yes			yes	1	13	average	other		yes		28	sss/shs/tech/voc/comm	pentecostal/charismatic			western	fourth	1	0	1.04349	1st trim	>4 visits	25-29 years
18	6	1	1	western	1043485	urban	boy	yes											38	higher	islam			western	highest	1	0	1.04349			35-49 years
18	6	1	2	western	1043485	urban	boy	yes			yes	1	12	average	public: govt hospital	no	yes	2	38	higher	islam			western	highest	1	0	1.04349	1st trim	>4 visits	35-49 years
18	8	2	2	western	1043485	urban	girl	yes											33	sss/shs/tech/voc/comm	pentecostal/charismatic			western	highest	1	0	1.04349			30-35 years
18	8	2	4	western	1043485	urban	boy	yes			yes	0	11	very large	public: govt health center/clinic	no	yes	3	33	sss/shs/tech/voc/comm	pentecostal/charismatic			western	highest	1	0	1.04349	1st trim	>4 visits	30-35 years
18	9	2	6	western	1043485	urban	girl	yes			yes	2	10	average	public: govt health center/clinic	no	yes	2	32	primary	pentecostal/charismatic			western	middle	1	0	1.04349	1st trim	>4 visits	30-35 years
18	19	2	2	western	1043485	urban	girl	yes			yes	3	11	larger than average	private: hospital/clinic	no	yes	21	34	sss/shs/tech/voc/comm	other christian			western	highest	1	0	1.04349	1st trim	>4 visits	30-35 years
18	20	2	7	western	1043485	urban	girl	yes											39		islam			western	middle	1	0	1.04349			35-49 years
18	20	2	8	western	1043485	urban	girl	yes			yes	6	8	average	public: govt hospital	no	yes	1	39		islam			western	middle	1	0	1.04349	2nd trim	>4 visits	35-49 years
18	21	3	2	western	1043485	urban	boy	yes			yes	4	6	average	public: govt hospital	no	no	4	24	jss/jhs	pentecostal/charismatic		separated	western	fourth	1	0	1.04349	2nd trim	>4 visits	20-24 years
18	24	1	2	western	1043485	urban	boy	yes											27	jss/jhs	islam			western	second	1	0	1.04349			25-29 years
18	24	1	3	western	1043485	urban	boy	yes			yes	2	12	smaller than average	other		no		27	jss/jhs	islam			western	second	1	0	1.04349	1st trim	>4 visits	25-29 years
18	25	4	2	western	1043485	urban	boy	yes			yes	3	12	smaller than average	public: govt hospital	no	yes	1	24	sss/shs/tech/voc/comm	islam			western	fourth	1	0	1.04349	1st trim	>4 visits	20-24 years
18	28	2	5	western	1043485	urban	girl	yes			yes	5	8	average	private: hospital/clinic	no	yes	1	29	jss/jhs	other christian			western	middle	1	0	1.04349	2nd trim	>4 visits	25-29 years
18	30	2	4	western	1043485	urban	boy	yes			yes	2	15	smaller than average	public: govt health center/clinic	no	yes	7	36	sss/shs/tech/voc/comm	pentecostal/charismatic			western	fourth	1	0	1.04349	1st trim	>4 visits	35-49 years
19	5	3	1	western	1050944	urban	girl	yes											24	sss/shs/tech/voc/comm	methodist			western	middle	1	0	1.05094			20-24 years
19	5	3	2	western	1050944	urban	girl	yes			yes	4	6	average	private: maternity home	no	no	7	24	sss/shs/tech/voc/comm	methodist			western	middle	1	0	1.05094	2nd trim	>4 visits	20-24 years
19	8	1	1	western	1050944	urban	girl	yes											31	jss/jhs	methodist			western	highest	1	0	1.05094			30-35 years
19	8	1	2	western	1050944	urban	boy	yes			yes	3	12	smaller than average	public: govt hospital	no	yes	7	31	jss/jhs	methodist			western	highest	1	0	1.05094	1st trim	>4 visits	30-35 years
19	9	1	1	western	1050944	urban	boy	yes											22	jss/jhs	pentecostal/charismatic			western	middle	1	0	1.05094			20-24 years
19	9	1	2	western	1050944	urban	boy	yes			yes	3	11	average	private: hospital/clinic	no	yes	2	22	jss/jhs	pentecostal/charismatic			western	middle	1	0	1.05094	1st trim	>4 visits	20-24 years
19	10	1	2	western	1050944	urban	girl	yes											35	sss/shs/tech/voc/comm	pentecostal/charismatic		divorced	western	fourth	1	0	1.05094			30-35 years
19	10	1	4	western	1050944	urban	girl	yes			yes	2	13	average	public: govt hospital	yes	no	6	35	sss/shs/tech/voc/comm	pentecostal/charismatic		divorced	western	fourth	1	0	1.05094	1st trim	>4 visits	30-35 years
19	12	2	2	western	1050944	urban	boy	yes											36	higher	presbyterian			western	highest	1	0	1.05094			35-49 years
19	12	2	3	western	1050944	urban	boy	yes			yes	1	13	very large	public: govt hospital	no	yes	4	36	higher	presbyterian			western	highest	1	0	1.05094	1st trim	>4 visits	35-49 years
19	18	2	3	western	1050944	urban	girl	yes											37	secondary/tech/voc/comm	islam			western	fourth	1	0	1.05094			35-49 years
19	18	2	4	western	1050944	urban	girl	yes			yes	2	13	very small	public: govt health center/clinic	yes	no	2	37	secondary/tech/voc/comm	islam			western	fourth	1	0	1.05094	1st trim	>4 visits	35-49 years
19	20	2	4	western	1050944	urban	boy	yes											30	sss/shs/tech/voc/comm	pentecostal/charismatic			western	highest	1	0	1.05094			30-35 years
19	20	2	5	western	1050944	urban	girl	yes			yes	1	13	smaller than average	public: govt hospital	no	no	1	30	sss/shs/tech/voc/comm	pentecostal/charismatic			western	highest	1	0	1.05094	1st trim	>4 visits	30-35 years
19	22	2	1	western	1050944	urban	girl	yes			yes	1	11	very large	private: hospital/clinic	no	yes	3	27	sss/shs/tech/voc/comm	pentecostal/charismatic			western	highest	1	0	1.05094	1st trim	>4 visits	25-29 years
19	28	2	2	western	1050944	urban	girl	yes			yes	3	3	average	public: govt health center/clinic	no	yes	3	30	higher	pentecostal/charismatic			western	highest	1	0	1.05094	1st trim	2-4 visits	30-35 years
19	29	4	4	western	1050944	urban	girl	yes			yes	3	3	average	private: hospital/clinic	no	no	7	37	jss/jhs	pentecostal/charismatic			western	highest	1	0	1.05094	1st trim	2-4 visits	35-49 years
19	30	2	3	western	1050944	urban	girl	yes			yes	4	8	very large	public: govt hospital	yes	no	3	34	jss/jhs	pentecostal/charismatic			western	fourth	1	0	1.05094	2nd trim	>4 visits	30-35 years
20	2	2	2	western	861274	urban	boy	yes			yes	3	11	average	public: govt health center/clinic	no	yes	3	26	sss/shs/tech/voc/comm	presbyterian			western	fourth	1	0	0.861274	1st trim	>4 visits	25-29 years
20	3	2	3	western	861274	urban	boy	yes			yes	3	7	average	her home		no		31	jss/jhs	presbyterian			western	fourth	1	0	0.861274	1st trim	>4 visits	30-35 years
20	7	2	2	western	861274	urban	girl	yes			yes	4	11	average	public: govt hospital	no	no	10	25	secondary/tech/voc/comm	pentecostal/charismatic			western	fourth	1	0	0.861274	2nd trim	>4 visits	25-29 years
20	8	2	5	western	861274	urban	boy	no		0	yes	1	13	larger than average	public: govt hospital	no	no		33	sss/shs/tech/voc/comm	pentecostal/charismatic			western	fourth	1	1	0.861274	1st trim	>4 visits	30-35 years
20	9	1	2	western	861274	urban	girl	yes			yes	3	13	average	private: hospital/clinic	no	no	6	36	primary	catholic			western	middle	1	0	0.861274	1st trim	>4 visits	35-49 years
20	10	2	5	western	861274	urban	girl	yes											36	jss/jhs	pentecostal/charismatic			western	middle	1	0	0.861274			35-49 years
20	10	2	7	western	861274	urban	girl	yes			yes	2	12	larger than average	public: govt hospital	no	yes	6	36	jss/jhs	pentecostal/charismatic			western	middle	1	0	0.861274	1st trim	>4 visits	35-49 years
20	12	2	4	western	861274	urban	girl	yes			yes	2	11	average	public: govt hospital	no	yes	6	36	jss/jhs	methodist			western	fourth	1	0	0.861274	1st trim	>4 visits	35-49 years
20	16	2	2	western	861274	urban	girl	yes											36	sss/shs/tech/voc/comm	other christian			western	highest	1	0	0.861274			35-49 years
20	16	2	3	western	861274	urban	girl	yes			yes	4	8	average	private: hospital/clinic	no	yes	6	36	sss/shs/tech/voc/comm	other christian			western	highest	1	0	0.861274	2nd trim	>4 visits	35-49 years
20	16	7	6	western	861274	urban	boy	yes			yes	1	12	average	her home		yes		31		other christian		separated	western	highest	1	0	0.861274	1st trim	>4 visits	30-35 years
20	17	2	4	western	861274	urban	boy	yes			yes	2	11	very large	private: hospital/clinic	no	no	3	38	primary	pentecostal/charismatic			western	fourth	1	0	0.861274	1st trim	>4 visits	35-49 years
20	18	2	4	western	861274	urban	girl	yes			yes	4	9	larger than average	private: hospital/clinic	no	yes	3	36	jss/jhs	other christian			western	highest	1	0	0.861274	2nd trim	>4 visits	35-49 years
20	19	2	5	western	861274	urban	girl	yes			yes	2	11	average	public: govt health center/clinic	no	yes	2	37	jss/jhs	pentecostal/charismatic			western	middle	1	0	0.861274	1st trim	>4 visits	35-49 years
20	20	3	2	western	861274	urban	girl	yes			yes	3	9	larger than average	private: maternity home	no	no	1	26	jss/jhs	presbyterian			western	middle	1	0	0.861274	1st trim	>4 visits	25-29 years
20	21	2	2	western	861274	urban	girl	yes											34	jss/jhs	pentecostal/charismatic			western	highest	1	0	0.861274			30-35 years
20	21	2	3	western	861274	urban	girl	yes			yes	3	11	average	public: govt hospital	no	yes	5	34	jss/jhs	pentecostal/charismatic			western	highest	1	0	0.861274	1st trim	>4 visits	30-35 years
20	22	2	2	western	861274	urban	girl	yes											34		pentecostal/charismatic			western	fourth	1	0	0.861274			30-35 years
20	22	2	4	western	861274	urban	girl	yes			yes	3	13	larger than average	her home		yes		34		pentecostal/charismatic			western	fourth	1	0	0.861274	1st trim	>4 visits	30-35 years
20	24	2	6	western	861274	urban	girl	yes			yes	4	11	very small	public: govt health center/clinic	no	yes	3	34		pentecostal/charismatic			western	second	1	0	0.861274	2nd trim	>4 visits	30-35 years
20	25	1	2	western	861274	urban	boy	yes											31	sss/shs/tech/voc/comm	pentecostal/charismatic			western	middle	1	0	0.861274			30-35 years
20	25	1	3	western	861274	urban	girl	yes			yes	2	11	smaller than average	public: govt health center/clinic	yes	no	3	31	sss/shs/tech/voc/comm	pentecostal/charismatic			western	middle	1	0	0.861274	1st trim	>4 visits	30-35 years
20	26	2	2	western	861274	urban	boy	yes											28	sss/shs/tech/voc/comm	pentecostal/charismatic			western	highest	1	0	0.861274			25-29 years
20	26	2	3	western	861274	urban	girl	yes			yes	2	11	average	public: mobile clinic/outreach	no	yes	3	28	sss/shs/tech/voc/comm	pentecostal/charismatic			western	highest	1	0	0.861274	1st trim	>4 visits	25-29 years
20	27	2	1	western	861274	urban	boy	yes											27	sss/shs/tech/voc/comm	other christian			western	fourth	1	0	0.861274			25-29 years
20	27	2	2	western	861274	urban	boy	yes			yes	3	12	average	public: govt hospital	no	yes	7	27	sss/shs/tech/voc/comm	other christian			western	fourth	1	0	0.861274	1st trim	>4 visits	25-29 years
20	28	2	1	western	861274	urban	boy	yes											26	sss/shs/tech/voc/comm	pentecostal/charismatic			western	highest	1	0	0.861274			25-29 years
20	28	2	2	western	861274	urban	girl	yes			yes	2	15	smaller than average	private: hospital/clinic	no	yes	7	26	sss/shs/tech/voc/comm	pentecostal/charismatic			western	highest	1	0	0.861274	1st trim	>4 visits	25-29 years
21	1	2	4	western	521279	urban	boy	yes			yes	3	11	larger than average	private: hospital/clinic	yes	no	1	43	jss/jhs	pentecostal/charismatic			western	highest	1	0	0.521279	1st trim	>4 visits	35-49 years
21	10	1	4	western	521279	urban	boy	yes			yes	3	10	very large	public: govt hospital	no	no	1	29	jss/jhs	methodist			western	fourth	1	0	0.521279	1st trim	>4 visits	25-29 years
21	11	2	2	western	521279	urban	boy	yes											38	sss/shs/tech/voc/comm	catholic			western	highest	1	0	0.521279			35-49 years
21	11	2	4	western	521279	urban	boy	yes			yes	3	10	average	public: govt hospital	yes	no	3	38	sss/shs/tech/voc/comm	catholic			western	highest	1	0	0.521279	1st trim	>4 visits	35-49 years
21	13	2	2	western	521279	urban	boy	yes											32	higher	methodist			western	highest	1	0	0.521279			30-35 years
21	13	2	3	western	521279	urban	boy	yes			yes	0	10	larger than average	public: govt hospital	no	yes	4	32	higher	methodist			western	highest	1	0	0.521279	1st trim	>4 visits	30-35 years
21	14	2	1	western	521279	urban	girl	yes											24	jss/jhs	islam			western	middle	1	0	0.521279			20-24 years
21	14	2	2	western	521279	urban	boy	yes			yes	0	12	larger than average	public: govt hospital	no	yes	3	24	jss/jhs	islam			western	middle	1	0	0.521279	1st trim	>4 visits	20-24 years
22	2	2	2	western	564403	urban	boy	yes			yes	2	9	average	public: govt hospital	no	yes	4	30	higher	pentecostal/charismatic			western	highest	1	0	0.564403	1st trim	>4 visits	30-35 years
22	3	1	2	western	564403	urban	boy	yes			yes	2	10	larger than average	public: govt health center/clinic	no	no	7	28	higher	pentecostal/charismatic			western	highest	1	0	0.564403	1st trim	>4 visits	25-29 years
22	5	1	9	western	564403	urban	boy	yes			yes	5	7	larger than average	public: govt hospital	no	yes	3	42	sss/shs/tech/voc/comm	methodist		widowed	western	fourth	1	0	0.564403	2nd trim	>4 visits	35-49 years
22	6	3	1	western	564403	urban	boy	yes			yes	3	13	average	public: govt hospital	yes	no	1	24	higher	presbyterian			western	highest	1	0	0.564403	1st trim	>4 visits	20-24 years
22	10	2	1	western	564403	urban	boy	yes			yes	1	13	very large	private: hospital/clinic	yes	no		26	higher	pentecostal/charismatic			western	highest	1	0	0.564403	1st trim	>4 visits	25-29 years
22	10	4	1	western	564403	urban	girl	no		0	yes	5	5	very large	public: govt hospital	yes	no		22	sss/shs/tech/voc/comm	methodist			western	highest	1	1	0.564403	2nd trim	>4 visits	20-24 years
22	15	3	2	western	564403	urban	boy	yes			yes	2	11	average	public: govt health center/clinic	no	yes	2	22	jss/jhs	other christian			western	fourth	1	0	0.564403	1st trim	>4 visits	20-24 years
22	16	2	4	western	564403	urban	boy	yes			yes	2	10	very large	public: govt hospital	yes	no	7	34	primary	pentecostal/charismatic			western	fourth	1	0	0.564403	1st trim	>4 visits	30-35 years
22	20	2	5	western	564403	urban	girl	yes			yes	3	8	very large	public: govt hospital	no	yes	1	40	secondary/tech/voc/comm	methodist			western	fourth	1	0	0.564403	1st trim	>4 visits	35-49 years
22	21	2	2	western	564403	urban	boy	yes			yes	2	10	larger than average	public: govt hospital	no	yes	2	33	jss/jhs	pentecostal/charismatic			western	highest	1	0	0.564403	1st trim	>4 visits	30-35 years
22	25	2	2	western	564403	urban	boy	yes											32	sss/shs/tech/voc/comm	pentecostal/charismatic			western	highest	1	0	0.564403			30-35 years
22	25	2	3	western	564403	urban	girl	yes			yes	1	13	average	private: hospital/clinic	no	no	6	32	sss/shs/tech/voc/comm	pentecostal/charismatic			western	highest	1	0	0.564403	1st trim	>4 visits	30-35 years
22	25	3	1	western	564403	urban	girl	yes			yes	1	9	smaller than average	private: hospital/clinic	no	yes	6	29	sss/shs/tech/voc/comm	pentecostal/charismatic			western	highest	1	0	0.564403	1st trim	>4 visits	25-29 years
22	27	2	3	western	564403	urban	girl	yes			yes	3	13	very large	private: hospital/clinic	yes	yes	6	33	higher	presbyterian			western	highest	1	0	0.564403	1st trim	>4 visits	30-35 years
23	3	2	2	western	1012200	urban	boy	yes			yes	2	13	larger than average	public: govt hospital	yes	no	2	34	jss/jhs	methodist			western	highest	1	0	1.0122	1st trim	>4 visits	30-35 years
23	6	2	4	western	1012200	urban	girl	yes			yes	2	13	average	public: govt hospital	no	yes	7	42	sss/shs/tech/voc/comm	islam			western	highest	1	0	1.0122	1st trim	>4 visits	35-49 years
23	7	2	2	western	1012200	urban	boy	yes			yes	4	10	smaller than average	public: govt hospital	yes	no	7	34	jss/jhs	other christian			western	fourth	1	0	1.0122	2nd trim	>4 visits	30-35 years
23	10	1	5	western	1012200	urban	boy	yes			yes	3	10	very large	public: govt hospital	no	yes	6	42		pentecostal/charismatic		separated	western	fourth	1	0	1.0122	1st trim	>4 visits	35-49 years
23	15	1	1	western	1012200	urban	girl	yes											24		pentecostal/charismatic			western	middle	1	0	1.0122			20-24 years
23	15	1	2	western	1012200	urban	boy	yes			yes	4	2	average	her home		no		24		pentecostal/charismatic			western	middle	1	0	1.0122	2nd trim	2-4 visits	20-24 years
23	19	2	3	western	1012200	urban	girl	yes			yes	3	10	very large	public: govt hospital	no	yes	2	34	jss/jhs	methodist			western	fourth	1	0	1.0122	1st trim	>4 visits	30-35 years
23	19	5	1	western	1012200	urban	boy	yes			yes	1	6	average	public: govt health center/clinic	no	no	3	27	primary	methodist		separated	western	fourth	1	0	1.0122	1st trim	>4 visits	25-29 years
23	21	1	1	western	1012200	urban	girl	yes			yes	1	14	average	public: govt hospital	no	no	1	30	higher	catholic			western	fourth	1	0	1.0122	1st trim	>4 visits	30-35 years
23	23	1	2	western	1012200	urban	girl	yes			yes	4	5	average	her home		no		34		pentecostal/charismatic			western	second	1	0	1.0122	2nd trim	>4 visits	30-35 years
23	28	2	1	western	1012200	urban	girl	yes			yes	5	5	average	her home		no		23	sss/shs/tech/voc/comm	pentecostal/charismatic			western	middle	1	0	1.0122	2nd trim	>4 visits	20-24 years
23	29	2	1	western	1012200	urban	boy	yes			yes	4	4	average	her home		no		21	sss/shs/tech/voc/comm	pentecostal/charismatic			western	fourth	1	0	1.0122	2nd trim	2-4 visits	20-24 years
24	4	2	11	western	817353	urban	boy	yes			yes	2	15	very large	private: hospital/clinic	no	yes	4	40	jss/jhs	pentecostal/charismatic			western	fourth	1	0	0.817353	1st trim	>4 visits	35-49 years
24	8	3	2	western	817353	urban	boy	yes			yes	3	11	larger than average	public: govt hospital	no	yes	4	28	sss/shs/tech/voc/comm	pentecostal/charismatic			western	fourth	1	0	0.817353	1st trim	>4 visits	25-29 years
24	11	2	2	western	817353	urban	boy	yes											26	jss/jhs	pentecostal/charismatic			western	highest	1	0	0.817353			25-29 years
24	11	2	3	western	817353	urban	girl	yes											26	jss/jhs	pentecostal/charismatic			western	highest	1	0	0.817353			25-29 years
24	11	2	5	western	817353	urban	boy	yes			yes	1	4	very large	private: hospital/clinic	no	no	3	26	jss/jhs	pentecostal/charismatic			western	highest	1	0	0.817353	1st trim	2-4 visits	25-29 years
24	12	2	1	western	817353	urban	girl	yes											29	sss/shs/tech/voc/comm	methodist			western	highest	1	0	0.817353			25-29 years
24	12	2	2	western	817353	urban	boy	yes											29	sss/shs/tech/voc/comm	methodist			western	highest	1	0	0.817353			25-29 years
24	12	2	3	western	817353	urban	boy	yes			yes	3	10	larger than average	private: hospital/clinic	no	no	1	29	sss/shs/tech/voc/comm	methodist			western	highest	1	0	0.817353	1st trim	>4 visits	25-29 years
24	13	1	3	western	817353	urban	girl	yes			yes	0	11	very small	public: govt hospital	no	no	4	40	secondary/tech/voc/comm	catholic			western	highest	1	0	0.817353	1st trim	>4 visits	35-49 years
24	14	1	5	western	817353	urban	boy	yes			yes	6	6	larger than average	public: govt hospital	no	yes	3	38	jss/jhs	catholic			western	fourth	1	0	0.817353	2nd trim	>4 visits	35-49 years
24	16	1	4	western	817353	urban	boy	yes			yes	3	11	average	public: govt hospital	yes	no	5	44	middle	methodist			western	fourth	1	0	0.817353	1st trim	>4 visits	35-49 years
24	17	1	5	western	817353	urban	girl	yes			yes	3	6	average	private: hospital/clinic	no	no	2	44	primary	pentecostal/charismatic			western	fourth	1	0	0.817353	1st trim	>4 visits	35-49 years
24	19	2	4	western	817353	urban	girl	yes			yes	3	6	average	public: govt hospital	no	yes	3	31	jss/jhs	pentecostal/charismatic			western	fourth	1	0	0.817353	1st trim	>4 visits	30-35 years
24	20	1	2	western	817353	urban	girl	yes			yes	2	10	very large	private: hospital/clinic	no	no	5	28	jss/jhs	catholic			western	highest	1	0	0.817353	1st trim	>4 visits	25-29 years
24	22	2	2	western	817353	urban	boy	yes			yes	3	8	average	public: govt hospital	no	no	2	44	sss/shs/tech/voc/comm	catholic		separated	western	fourth	1	0	0.817353	1st trim	>4 visits	35-49 years
24	26	2	3	western	817353	urban	boy	yes			yes	3	11	very large	private: hospital/clinic	no	yes	6	28	jss/jhs	other christian			western	middle	1	0	0.817353	1st trim	>4 visits	25-29 years
24	27	2	1	western	817353	urban	boy	no		0									18	jss/jhs	presbyterian			western	middle	1	1	0.817353			15-19 years
24	27	2	2	western	817353	urban	girl	yes			yes	3	11	larger than average	public: govt hospital	no	yes	6	18	jss/jhs	presbyterian			western	middle	1	0	0.817353	1st trim	>4 visits	15-19 years
24	29	2	5	western	817353	urban	boy	yes			yes	4	12	smaller than average	public: govt hospital	no	yes	6	36		other christian			western	fourth	1	0	0.817353	2nd trim	>4 visits	35-49 years
24	30	2	4	western	817353	urban	girl	yes											38	jss/jhs	other christian			western	middle	1	0	0.817353			35-49 years
24	30	2	5	western	817353	urban	girl	yes			yes	4	10	larger than average	public: govt hospital	yes	yes	6	38	jss/jhs	other christian			western	middle	1	0	0.817353	2nd trim	>4 visits	35-49 years
24	30	3	3	western	817353	urban	boy	yes			yes	3	11	very large	private: hospital/clinic	no	yes	6	29	jss/jhs	other christian			western	middle	1	0	0.817353	1st trim	>4 visits	25-29 years
25	1	2	2	western	858027	urban	girl	yes			yes	2	10	very small	public: govt hospital	yes	no	7	26	sss/shs/tech/voc/comm	methodist			western	highest	1	0	0.858027	1st trim	>4 visits	25-29 years
25	3	2	2	western	858027	urban	girl	yes			yes	4	9	average	public: govt hospital	no	yes	1	34	sss/shs/tech/voc/comm	pentecostal/charismatic			western	fourth	1	0	0.858027	2nd trim	>4 visits	30-35 years
25	4	1	5	western	858027	urban	boy	yes			yes	7	5	smaller than average	her home		no		45	middle	pentecostal/charismatic			western	fourth	1	0	0.858027	3rd trim	>4 visits	35-49 years
25	8	2	1	western	858027	urban	boy	yes			yes	3	11	larger than average	public: govt hospital	no	yes	5	23	jss/jhs	islam			western	highest	1	0	0.858027	1st trim	>4 visits	20-24 years
25	13	3	2	western	858027	urban	boy	yes			yes	2	5	larger than average	public: govt hospital	no	yes	3	32	jss/jhs	pentecostal/charismatic			western	middle	1	0	0.858027	1st trim	>4 visits	30-35 years
25	17	2	2	western	858027	urban	boy	yes											35	secondary/tech/voc/comm	pentecostal/charismatic			western	highest	1	0	0.858027			30-35 years
25	17	2	3	western	858027	urban	boy	yes			yes	3	8	smaller than average	public: govt hospital	no	yes	1	35	secondary/tech/voc/comm	pentecostal/charismatic			western	highest	1	0	0.858027	1st trim	>4 visits	30-35 years
25	18	2	7	western	858027	urban	boy	yes			yes	2	9	average	public: govt hospital	no	yes	3	42		pentecostal/charismatic			western	fourth	1	0	0.858027	1st trim	>4 visits	35-49 years
25	19	2	1	western	858027	urban	girl	yes											31	higher	pentecostal/charismatic			western	highest	1	0	0.858027			30-35 years
25	19	2	2	western	858027	urban	girl	yes			yes	3	12	average	private: hospital/clinic	yes	yes	1	31	higher	pentecostal/charismatic			western	highest	1	0	0.858027	1st trim	>4 visits	30-35 years
25	20	2	7	western	858027	urban	girl	yes			yes	0	11	average	public: govt hospital	yes	no	6	37	primary	islam			western	fourth	1	0	0.858027	1st trim	>4 visits	35-49 years
25	21	2	3	western	858027	urban	girl	yes			yes	3	5	very small	public: govt hospital	yes	no	2	23	jss/jhs	islam			western	second	1	0	0.858027	1st trim	>4 visits	20-24 years
25	23	1	1	western	858027	urban	boy	yes			yes	2	9	average	public: govt hospital	no	yes	1	27	sss/shs/tech/voc/comm	islam			western	fourth	1	0	0.858027	1st trim	>4 visits	25-29 years
25	25	2	1	western	858027	urban	boy	yes											24	sss/shs/tech/voc/comm	pentecostal/charismatic			western	fourth	1	0	0.858027			20-24 years
25	25	2	2	western	858027	urban	boy	yes			yes	1	10	average	public: govt hospital	no	yes	6	24	sss/shs/tech/voc/comm	pentecostal/charismatic			western	fourth	1	0	0.858027	1st trim	>4 visits	20-24 years
25	27	2	2	western	858027	urban	boy	yes			yes	1	9	average	public: govt hospital	no	yes	6	26	sss/shs/tech/voc/comm	islam			western	fourth	1	0	0.858027	1st trim	>4 visits	25-29 years
25	28	2	4	western	858027	urban	boy	yes			yes	3	9	very large	public: govt hospital	yes	yes	6	33	jss/jhs	catholic			western	fourth	1	0	0.858027	1st trim	>4 visits	30-35 years
26	3	3	1	western	1306885	urban	boy	yes			yes	2	10	very large	public: govt health center/clinic	no	yes	1	24	sss/shs/tech/voc/comm	methodist			western	highest	1	0	1.30689	1st trim	>4 visits	20-24 years
26	6	2	1	western	1306885	urban	boy	yes											24	sss/shs/tech/voc/comm	catholic			western	highest	1	0	1.30689			20-24 years
26	6	2	3	western	1306885	urban	girl	yes			yes	2	8	smaller than average	private: hospital/clinic	no	no	2	24	sss/shs/tech/voc/comm	catholic			western	highest	1	0	1.30689	1st trim	>4 visits	20-24 years
26	8	4	1	western	1306885	urban	girl	yes			yes	3	12	average	private: hospital/clinic	no	yes	3	18	sss/shs/tech/voc/comm	pentecostal/charismatic			western	highest	1	0	1.30689	1st trim	>4 visits	15-19 years
26	11	2	3	western	1306885	urban	girl	yes			yes	3	9	average	private: hospital/clinic	no	yes	6	28	higher	other christian			western	highest	1	0	1.30689	1st trim	>4 visits	25-29 years
26	12	2	7	western	1306885	urban	boy	yes											32		pentecostal/charismatic			western	highest	1	0	1.30689			30-35 years
26	12	2	8	western	1306885	urban	girl	yes			yes	1	12	larger than average	public: govt hospital	no	yes	6	32		pentecostal/charismatic			western	highest	1	0	1.30689	1st trim	>4 visits	30-35 years
26	13	1	1	western	1306885	urban	boy	yes			yes	1	11	larger than average	public: govt hospital	no	yes	6	30	sss/shs/tech/voc/comm	anglican			western	highest	1	0	1.30689	1st trim	>4 visits	30-35 years
26	18	1	2	western	1306885	urban	boy	yes			yes	2	12	average	public: govt hospital	no	yes	2	35	jss/jhs	pentecostal/charismatic			western	fourth	1	0	1.30689	1st trim	>4 visits	30-35 years
26	19	2	2	western	1306885	urban	boy	yes											35	jss/jhs	catholic			western	highest	1	0	1.30689			30-35 years
26	19	2	3	western	1306885	urban	boy	yes			yes	3	8	average	public: govt hospital	no	no	7	35	jss/jhs	catholic			western	highest	1	0	1.30689	1st trim	>4 visits	30-35 years
26	19	3	2	western	1306885	urban	girl	yes			yes	6	5	average	public: govt health center/clinic	yes	no	7	26	jss/jhs	methodist			western	highest	1	0	1.30689	2nd trim	>4 visits	25-29 years
26	20	2	1	western	1306885	urban	boy	yes			yes	3	10	larger than average	public: govt hospital	no	no	3	26	jss/jhs	methodist			western	highest	1	0	1.30689	1st trim	>4 visits	25-29 years
26	21	2	1	western	1306885	urban	girl	yes			yes	2	9	average	public: govt hospital	no	no	6	31	higher	pentecostal/charismatic			western	fourth	1	0	1.30689	1st trim	>4 visits	30-35 years
26	23	2	1	western	1306885	urban	girl	yes			yes	1	12	average	public: govt hospital	no	no	3	28	sss/shs/tech/voc/comm	pentecostal/charismatic			western	fourth	1	0	1.30689	1st trim	>4 visits	25-29 years
26	25	2	1	western	1306885	urban	boy	yes											31	higher	pentecostal/charismatic			western	highest	1	0	1.30689			30-35 years
26	25	2	2	western	1306885	urban	boy	yes											31	higher	pentecostal/charismatic			western	highest	1	0	1.30689			30-35 years
26	25	2	3	western	1306885	urban	girl	yes			yes	4	10	average	private: hospital/clinic	yes	no	3	31	higher	pentecostal/charismatic			western	highest	1	0	1.30689	2nd trim	>4 visits	30-35 years
26	28	2	3	western	1306885	urban	girl	yes			yes	2	12	smaller than average	public: govt health center/clinic	no	no	7	34	jss/jhs	methodist			western	highest	1	0	1.30689	1st trim	>4 visits	30-35 years
26	29	2	2	western	1306885	urban	girl	yes			yes	2	12	average	public: govt hospital	yes	no	3	28	jss/jhs	other christian			western	highest	1	0	1.30689	1st trim	>4 visits	25-29 years
26	30	2	4	western	1306885	urban	boy	yes			yes	3	12	average	her home		no		38	primary	methodist		divorced	western	second	1	0	1.30689	1st trim	>4 visits	35-49 years
27	3	2	2	western	868286	urban	girl	yes			yes	3	11	very large	public: govt hospital	no	yes		27	jss/jhs	other christian			western	fourth	1	0	0.868286	1st trim	>4 visits	25-29 years
27	10	2	1	western	868286	urban	girl	yes											17	jss/jhs	pentecostal/charismatic			western	middle	1	0	0.868286			15-19 years
27	10	2	2	western	868286	urban	boy	yes			yes	2	10	larger than average	public: govt hospital	no	yes	1	17	jss/jhs	pentecostal/charismatic			western	middle	1	0	0.868286	1st trim	>4 visits	15-19 years
27	13	2	2	western	868286	urban	girl	yes			yes	1	8	average	private: hospital/clinic	no	yes	1	29	jss/jhs	pentecostal/charismatic			western	middle	1	0	0.868286	1st trim	>4 visits	25-29 years
27	14	2	5	western	868286	urban	girl	no		0	yes	3	10	larger than average	private: hospital/clinic	no	yes	3	36	jss/jhs	pentecostal/charismatic		separated	western	fourth	1	1	0.868286	1st trim	>4 visits	35-49 years
27	16	1	2	western	868286	urban	girl	yes											30	primary	pentecostal/charismatic			western	fourth	1	0	0.868286			30-35 years
27	16	1	3	western	868286	urban	girl	yes			yes	1	10	very large	other home		yes		30	primary	pentecostal/charismatic			western	fourth	1	0	0.868286	1st trim	>4 visits	30-35 years
27	17	2	4	western	868286	urban	girl	yes											36	higher	other christian			western	highest	1	0	0.868286			35-49 years
27	17	2	6	western	868286	urban	boy	no		0	yes	2	7	very small	private: hospital/clinic	no	no	1	36	higher	other christian			western	highest	1	1	0.868286	1st trim	>4 visits	35-49 years
27	18	1	1	western	868286	urban	boy	yes											30	jss/jhs	other christian			western	highest	1	0	0.868286			30-35 years
27	18	1	2	western	868286	urban	boy	yes			yes	5	4	average	private: hospital/clinic	no	yes	3	30	jss/jhs	other christian			western	highest	1	0	0.868286	2nd trim	2-4 visits	30-35 years
27	19	2	3	western	868286	urban	boy	no		0	yes	1	8	very large	public: govt hospital	no	yes	3	27	jss/jhs	pentecostal/charismatic		separated	western	second	1	1	0.868286	1st trim	>4 visits	25-29 years
27	21	2	5	western	868286	urban	boy	yes			yes	3	7	average	public: govt hospital	no	yes	6	46	middle	methodist			western	middle	1	0	0.868286	1st trim	>4 visits	35-49 years
27	23	1	3	western	868286	urban	girl	yes			yes	3	6	very large	private: maternity home	no	no	7	33	jss/jhs	other christian			western	highest	1	0	0.868286	1st trim	>4 visits	30-35 years
27	24	2	2	western	868286	urban	boy	yes			yes	0	9	very small	private: hospital/clinic	no	yes	8	24	sss/shs/tech/voc/comm	pentecostal/charismatic			western	middle	1	0	0.868286	1st trim	>4 visits	20-24 years
27	29	2	1	western	868286	urban	girl	yes											22	jss/jhs	pentecostal/charismatic			western	middle	1	0	0.868286			20-24 years
27	29	2	2	western	868286	urban	boy	yes											22	jss/jhs	pentecostal/charismatic			western	middle	1	0	0.868286			20-24 years
27	29	2	3	western	868286	urban	boy	yes			yes	2	6	average	private: hospital/clinic	no	yes	0	22	jss/jhs	pentecostal/charismatic			western	middle	1	0	0.868286	1st trim	>4 visits	20-24 years
28	2	4	1	western	976646	urban	boy	yes			yes	3	7	very large	public: govt hospital	no	yes	3	19	jss/jhs	no religion			western	middle	1	0	0.976646	1st trim	>4 visits	15-19 years
28	4	2	3	western	976646	urban	girl	yes											32	primary	no religion			western	middle	1	0	0.976646			30-35 years
28	4	2	4	western	976646	urban	girl	yes			yes	4	5	average	private: hospital/clinic	no	yes	6	32	primary	no religion			western	middle	1	0	0.976646	2nd trim	>4 visits	30-35 years
28	5	2	1	western	976646	urban	girl	yes			yes	3	7	average	public: govt hospital	no	yes	2	24	sss/shs/tech/voc/comm	methodist			western	middle	1	0	0.976646	1st trim	>4 visits	20-24 years
28	8	1	4	western	976646	urban	girl	yes			yes	3	9	very small	public: govt hospital	no	yes	3	40	primary	pentecostal/charismatic			western	highest	1	0	0.976646	1st trim	>4 visits	35-49 years
28	11	1	8	western	976646	urban	boy	yes			yes	4	7	very small	public: govt hospital	no	no	7	37		no religion			western	second	1	0	0.976646	2nd trim	>4 visits	35-49 years
28	14	2	2	western	976646	urban	girl	yes											32	secondary/tech/voc/comm	methodist			western	fourth	1	0	0.976646			30-35 years
28	14	2	3	western	976646	urban	boy	yes			yes	3	8	larger than average	public: govt hospital	yes	no	7	32	secondary/tech/voc/comm	methodist			western	fourth	1	0	0.976646	1st trim	>4 visits	30-35 years
28	19	2	8	western	976646	urban	girl	yes			yes	3	5	average	private: hospital/clinic	no	no	0	33	secondary/tech/voc/comm	pentecostal/charismatic			western	highest	1	0	0.976646	1st trim	>4 visits	30-35 years
28	21	2	5	western	976646	urban	boy	yes			yes	3	5	larger than average	private: hospital/clinic	no	yes	6	37	jss/jhs	methodist			western	fourth	1	0	0.976646	1st trim	>4 visits	35-49 years
28	25	2	2	western	976646	urban	girl	yes											32	jss/jhs	pentecostal/charismatic			western	highest	1	0	0.976646			30-35 years
28	25	2	3	western	976646	urban	boy	yes			yes	4	8	very large	public: govt hospital	no	yes		32	jss/jhs	pentecostal/charismatic			western	highest	1	0	0.976646	2nd trim	>4 visits	30-35 years
28	26	2	4	western	976646	urban	boy	yes											25	primary	other christian			western	middle	1	0	0.976646			25-29 years
28	26	2	5	western	976646	urban	girl	yes			yes	4	8	very large	public: govt hospital	no	yes		25	primary	other christian			western	middle	1	0	0.976646	2nd trim	>4 visits	25-29 years
28	30	2	6	western	976646	urban	boy	yes			yes	3	12	very large	public: govt hospital	no	yes		31		other christian			western	second	1	0	0.976646	1st trim	>4 visits	30-35 years
29	1	3	3	western	592945	urban	boy	yes			yes	4	9	very large	public: govt hospital	no	yes	5	28	sss/shs/tech/voc/comm	catholic			western	fourth	1	0	0.592945	2nd trim	>4 visits	25-29 years
29	4	2	2	western	592945	urban	boy	yes											36	sss/shs/tech/voc/comm	catholic			western	fourth	1	0	0.592945			35-49 years
29	4	2	3	western	592945	urban	boy	yes			yes	1	18	average	public: govt hospital	yes	yes	2	36	sss/shs/tech/voc/comm	catholic			western	fourth	1	0	0.592945	1st trim	>4 visits	35-49 years
29	8	1	3	western	592945	urban	boy	yes			yes	2	9	larger than average	public: govt hospital	no	yes	1	31	jss/jhs	pentecostal/charismatic		separated	western	fourth	1	0	0.592945	1st trim	>4 visits	30-35 years
29	16	2	1	western	592945	urban	boy	yes			yes	1	7	average	public: govt health center/clinic	no	no	7	22	jss/jhs	pentecostal/charismatic			western	fourth	1	0	0.592945	1st trim	>4 visits	20-24 years
29	20	1	6	western	592945	urban	boy	yes			yes	3	5	larger than average	public: govt health center/clinic	no	yes	6	29	primary	pentecostal/charismatic			western	middle	1	0	0.592945	1st trim	>4 visits	25-29 years
29	30	2	2	western	592945	urban	girl	yes			yes	1	12	average	public: govt hospital	no	no		30	jss/jhs	methodist			western	fourth	1	0	0.592945	1st trim	>4 visits	30-35 years
30	4	2	1	western	745897	urban	girl	yes											22	sss/shs/tech/voc/comm	anglican			western	fourth	1	0	0.745897			20-24 years
30	4	2	2	western	745897	urban	boy	yes			yes	2	12	average	public: govt hospital	no	yes	1	22	sss/shs/tech/voc/comm	anglican			western	fourth	1	0	0.745897	1st trim	>4 visits	20-24 years
30	10	2	1	western	745897	urban	boy	yes			yes	2	8	very large	public: govt hospital	no	yes	2	30	higher	other christian			western	highest	1	0	0.745897	1st trim	>4 visits	30-35 years
30	12	2	3	western	745897	urban	boy	yes			yes	1	6	very small	public: govt hospital	no	yes	2	34	jss/jhs	methodist			western	highest	1	0	0.745897	1st trim	>4 visits	30-35 years
30	14	1	2	western	745897	urban	girl	yes											26	jss/jhs	pentecostal/charismatic			western	fourth	1	0	0.745897			25-29 years
30	14	1	3	western	745897	urban	girl	yes			yes	1	9	average	public: govt hospital	no	yes	7	26	jss/jhs	pentecostal/charismatic			western	fourth	1	0	0.745897	1st trim	>4 visits	25-29 years
30	16	2	1	western	745897	urban	girl	yes			yes	2	7	very large	her home		no		34	jss/jhs	pentecostal/charismatic			western	middle	1	0	0.745897	1st trim	>4 visits	30-35 years
30	16	3	2	western	745897	urban	boy	yes											31	primary	other christian			western	middle	1	0	0.745897			30-35 years
30	16	3	3	western	745897	urban	girl	yes			yes	4	3	average	public: govt health center/clinic	no	yes		31	primary	other christian			western	middle	1	0	0.745897	2nd trim	2-4 visits	30-35 years
30	18	2	3	western	745897	urban	boy	yes			yes	1	8	very large	public: govt health center/clinic	no	yes	6	39	jss/jhs	pentecostal/charismatic			western	highest	1	0	0.745897	1st trim	>4 visits	35-49 years
30	20	9	1	western	745897	urban	boy	yes			yes	1	8	average	public: govt health center/clinic	no	yes	2	22	sss/shs/tech/voc/comm	pentecostal/charismatic			western	fourth	1	0	0.745897	1st trim	>4 visits	20-24 years
30	24	1	4	western	745897	urban	girl	yes			yes	1	12	very large	public: govt hospital	no	yes		40	primary	pentecostal/charismatic			western	middle	1	0	0.745897	1st trim	>4 visits	35-49 years
30	30	2	1	western	745897	urban	girl	yes											18	jss/jhs	pentecostal/charismatic			western	second	1	0	0.745897			15-19 years
30	30	2	2	western	745897	urban	boy	yes			no			very large	her home		no		18	jss/jhs	pentecostal/charismatic			western	second	1	0	0.745897			15-19 years
31	1	2	2	western	1410163	urban	boy	yes			yes	6	7	average	public: govt hospital	no	yes		22	jss/jhs	pentecostal/charismatic			western	middle	1	0	1.41016	2nd trim	>4 visits	20-24 years
31	4	2	3	western	1410163	urban	girl	yes			yes	2	11	very large	public: govt hospital	no	no		37		pentecostal/charismatic			western	second	1	0	1.41016	1st trim	>4 visits	35-49 years
31	5	2	5	western	1410163	urban	boy	yes			yes	4	12	very large	public: govt health center/clinic	no	yes		35		methodist			western	middle	1	0	1.41016	2nd trim	>4 visits	30-35 years
31	7	2	3	western	1410163	urban	boy	yes			yes	3	10	average	public: govt hospital	no	no		24		catholic			western	middle	1	0	1.41016	1st trim	>4 visits	20-24 years
31	8	1	5	western	1410163	urban	girl	yes			yes	3	8	average	public: govt hospital	no	no	1	42	jss/jhs	catholic			western	fourth	1	0	1.41016	1st trim	>4 visits	35-49 years
31	9	2	5	western	1410163	urban	boy	yes			yes	1	12	larger than average	private: hospital/clinic	no	no	1	34	primary	pentecostal/charismatic			western	middle	1	0	1.41016	1st trim	>4 visits	30-35 years
31	11	2	7	western	1410163	urban	boy	yes			yes	3	10	larger than average	private: hospital/clinic	no	no	3	33	jss/jhs	pentecostal/charismatic			western	middle	1	0	1.41016	1st trim	>4 visits	30-35 years
31	14	3	8	western	1410163	urban	girl	yes											49		pentecostal/charismatic			western	lowest	1	0	1.41016			35-49 years
31	14	3	9	western	1410163	urban	boy	yes			no			larger than average	her home		no		49		pentecostal/charismatic			western	lowest	1	0	1.41016			35-49 years
31	17	2	2	western	1410163	urban	boy	yes											20	primary	other christian			western	middle	1	0	1.41016			20-24 years
31	17	2	3	western	1410163	urban	boy	yes			yes	1	8	average	private: hospital/clinic	no	yes	7	20	primary	other christian			western	middle	1	0	1.41016	1st trim	>4 visits	20-24 years
31	27	2	7	western	1410163	urban	girl	yes											37		pentecostal/charismatic			western	middle	1	0	1.41016			35-49 years
31	27	2	8	western	1410163	urban	boy	yes			yes	3	9	smaller than average	public: govt health center/clinic	no	no	2	37		pentecostal/charismatic			western	middle	1	0	1.41016	1st trim	>4 visits	35-49 years
31	29	2	1	western	1410163	urban	girl	yes			yes	4	4	smaller than average	public: govt health center/clinic	no	no	0	26		methodist			western	middle	1	0	1.41016	2nd trim	2-4 visits	25-29 years
32	3	2	4	western	1493214	rural	girl	yes			yes	2	13	average	public: govt hospital	no	no	4	32		pentecostal/charismatic			western	fourth	2	0	1.49321	1st trim	>4 visits	30-35 years
32	4	3	1	western	1493214	rural	boy	no		15	yes	1	13	very large	public: govt hospital	no	no	2	24	jss/jhs	pentecostal/charismatic			western	second	2	0	1.49321	1st trim	>4 visits	20-24 years
32	4	4	2	western	1493214	rural	girl	yes			yes	5	2	very large	her home		no		20	primary	pentecostal/charismatic			western	second	2	0	1.49321	2nd trim	2-4 visits	20-24 years
32	5	2	2	western	1493214	rural	boy	yes											29		pentecostal/charismatic			western	middle	2	0	1.49321			25-29 years
32	5	2	3	western	1493214	rural	girl	yes			yes	2	12	very large	public: govt hospital	no	no	8	29		pentecostal/charismatic			western	middle	2	0	1.49321	1st trim	>4 visits	25-29 years
32	8	2	6	western	1493214	rural	girl	yes											36	jss/jhs	other christian			western	second	2	0	1.49321			35-49 years
32	8	2	7	western	1493214	rural	boy	yes											36	jss/jhs	other christian			western	second	2	0	1.49321			35-49 years
32	8	2	8	western	1493214	rural	boy	yes			yes	3	9	larger than average	private: hospital/clinic	yes	no	5	36	jss/jhs	other christian			western	second	2	0	1.49321	1st trim	>4 visits	35-49 years
32	10	1	4	western	1493214	rural	boy	yes											25	jss/jhs	pentecostal/charismatic			western	second	2	0	1.49321			25-29 years
32	10	1	5	western	1493214	rural	boy	yes			yes	5	4	average	public: govt hospital	no	no	6	25	jss/jhs	pentecostal/charismatic			western	second	2	0	1.49321	2nd trim	2-4 visits	25-29 years
32	11	2	10	western	1493214	rural	girl	yes			yes	3	4	average	her home		no		45	primary	pentecostal/charismatic			western	second	2	0	1.49321	1st trim	2-4 visits	35-49 years
32	14	2	1	western	1493214	rural	boy	yes			yes	1	8	average	public: govt hospital	yes	no	2	27	sss/shs/tech/voc/comm	pentecostal/charismatic		separated	western	middle	2	0	1.49321	1st trim	>4 visits	25-29 years
32	16	2	2	western	1493214	rural	boy	yes			yes	2	5	larger than average	public: govt health center/clinic	yes	no	7	21	jss/jhs	pentecostal/charismatic			western	second	2	0	1.49321	1st trim	>4 visits	20-24 years
32	24	5	1	western	1493214	rural	girl	yes			yes	3	8	average	public: govt hospital	no	yes	4	23	jss/jhs	pentecostal/charismatic			western	fourth	2	0	1.49321	1st trim	>4 visits	20-24 years
32	25	2	6	western	1493214	rural	girl	yes			yes	3	8	average	other home		no		34	jss/jhs	methodist			western	second	2	0	1.49321	1st trim	>4 visits	30-35 years
32	27	2	7	western	1493214	rural	girl	yes			yes	3	8	very large	public: govt hospital	no	yes	6	45		pentecostal/charismatic			western	second	2	0	1.49321	1st trim	>4 visits	35-49 years
32	27	3	1	western	1493214	rural	boy	yes			yes	6	7	larger than average	public: govt hospital	no	no	3	21	jss/jhs	pentecostal/charismatic			western	second	2	0	1.49321	2nd trim	>4 visits	20-24 years
32	28	2	4	western	1493214	rural	boy	yes											26	jss/jhs	pentecostal/charismatic			western	fourth	2	0	1.49321			25-29 years
32	28	2	5	western	1493214	rural	girl	yes			yes	4	5	larger than average	her home		no		26	jss/jhs	pentecostal/charismatic			western	fourth	2	0	1.49321	2nd trim	>4 visits	25-29 years
32	30	4	1	western	1493214	rural	boy	yes			yes	5	9	very small	public: govt hospital	no	yes		23	jss/jhs	catholic			western	highest	2	0	1.49321	2nd trim	>4 visits	20-24 years
33	3	2	2	western	2065739	urban	boy	yes			yes	1	12	very small	public: govt hospital	no	no		20	primary	pentecostal/charismatic			western	middle	1	0	2.06574	1st trim	>4 visits	20-24 years
33	7	1	5	western	2065739	urban	girl	yes			yes	5	7	very large	public: govt hospital	no	no	1	40	primary	pentecostal/charismatic		widowed	western	middle	1	0	2.06574	2nd trim	>4 visits	35-49 years
33	9	2	1	western	2065739	urban	girl	yes			yes	1	13	average	public: govt hospital	no	no		19	jss/jhs	pentecostal/charismatic			western	middle	1	0	2.06574	1st trim	>4 visits	15-19 years
33	11	2	7	western	2065739	urban	girl	no		0	yes	3	14	average	public: govt hospital	yes	no		42	jss/jhs	other christian			western	middle	1	1	2.06574	1st trim	>4 visits	35-49 years
33	16	2	1	western	2065739	urban	girl	yes											21	jss/jhs	methodist			western	second	1	0	2.06574			20-24 years
33	16	2	3	western	2065739	urban	girl	yes			yes	5	3	very small	her home		no		21	jss/jhs	methodist			western	second	1	0	2.06574	2nd trim	2-4 visits	20-24 years
33	17	1	2	western	2065739	urban	girl	yes											30	jss/jhs	other christian			western	fourth	1	0	2.06574			30-35 years
33	17	1	5	western	2065739	urban	girl	yes			yes	3	5	larger than average	public: govt health center/clinic	yes	no	3	30	jss/jhs	other christian			western	fourth	1	0	2.06574	1st trim	>4 visits	30-35 years
33	21	2	7	western	2065739	urban	boy	yes			yes	3	5	larger than average	private: hospital/clinic	no	no	4	39	middle	other christian			western	second	1	0	2.06574	1st trim	>4 visits	35-49 years
33	22	2	8	western	2065739	urban	girl	yes											38	primary	catholic			western	middle	1	0	2.06574			35-49 years
33	22	2	9	western	2065739	urban	girl	yes											38	primary	catholic			western	middle	1	0	2.06574			35-49 years
33	22	2	10	western	2065739	urban	boy	yes			yes	3	5	very small	public: mobile clinic/outreach	no	yes	4	38	primary	catholic			western	middle	1	0	2.06574	1st trim	>4 visits	35-49 years
33	24	1	1	western	2065739	urban	boy	yes											21	jss/jhs	methodist			western	middle	1	0	2.06574			20-24 years
33	24	1	2	western	2065739	urban	boy	yes											21	jss/jhs	methodist			western	middle	1	0	2.06574			20-24 years
33	24	4	3	western	2065739	urban	girl	yes			yes	1	9	average	public: govt hospital	no	yes	7	23	jss/jhs	no religion			western	middle	1	0	2.06574	1st trim	>4 visits	20-24 years
33	26	2	2	western	2065739	urban	girl	yes											24	jss/jhs	no religion			western	middle	1	0	2.06574			20-24 years
33	26	2	3	western	2065739	urban	boy	yes			yes	4	5	very large	private: hospital/clinic	no	no	3	24	jss/jhs	no religion			western	middle	1	0	2.06574	2nd trim	>4 visits	20-24 years
33	28	2	6	western	2065739	urban	boy	yes			yes	3	7	average	public: govt hospital	no	no	7	35	primary	pentecostal/charismatic			western	fourth	1	0	2.06574	1st trim	>4 visits	30-35 years
33	29	2	8	western	2065739	urban	girl	yes			yes	4	5	larger than average	other home		no		40	primary	other christian			western	second	1	0	2.06574	2nd trim	>4 visits	35-49 years
33	30	1	4	western	2065739	urban	girl	yes											41	primary	pentecostal/charismatic			western	highest	1	0	2.06574			35-49 years
33	30	1	5	western	2065739	urban	girl	yes			yes	2	8	average	public: govt hospital	yes	no	3	41	primary	pentecostal/charismatic			western	highest	1	0	2.06574	1st trim	>4 visits	35-49 years
34	2	2	1	western	2230388	rural	girl	yes			yes	4	4	don't know	public: govt health center/clinic	no	no	7	22	primary	islam			western	lowest	2	0	2.23039	2nd trim	2-4 visits	20-24 years
34	4	2	5	western	2230388	rural	girl	yes			yes	4	6	very large	her home		no		35		other christian			western	lowest	2	0	2.23039	2nd trim	>4 visits	30-35 years
34	5	2	2	western	2230388	rural	girl	yes			yes	3	5	smaller than average	her home		don't know		22	jss/jhs	pentecostal/charismatic			western	lowest	2	0	2.23039	1st trim	>4 visits	20-24 years
34	6	2	2	western	2230388	rural	girl	yes											20	primary	no religion			western	lowest	2	0	2.23039			20-24 years
34	6	2	3	western	2230388	rural	boy	yes			yes	5	9	very large	her home		yes		20	primary	no religion			western	lowest	2	0	2.23039	2nd trim	>4 visits	20-24 years
34	7	2	2	western	2230388	rural	boy	yes											25	primary	no religion			western	lowest	2	0	2.23039			25-29 years
34	7	2	3	western	2230388	rural	boy	yes			no			larger than average	public: govt health center/clinic	no	yes		25	primary	no religion			western	lowest	2	0	2.23039			25-29 years
34	9	3	1	western	2230388	rural	girl	yes			no			average	other home		yes		18	jss/jhs	catholic			western	second	2	0	2.23039			15-19 years
34	10	2	8	western	2230388	rural	boy	no		6	no			very large	her home		no		40		methodist			western	lowest	2	0	2.23039			35-49 years
34	12	2	1	western	2230388	rural	girl	yes			yes	2	8	average	public: govt health post/chps	no	yes	4	19	jss/jhs	other christian			western	second	2	0	2.23039	1st trim	>4 visits	15-19 years
34	14	3	2	western	2230388	rural	girl	yes			yes	3	9	larger than average	her home		no		20	jss/jhs	pentecostal/charismatic			western	lowest	2	0	2.23039	1st trim	>4 visits	20-24 years
34	16	2	2	western	2230388	rural	girl	yes											25		islam			western	lowest	2	0	2.23039			25-29 years
34	16	2	3	western	2230388	rural	boy	yes			yes	2	8	very small	her home		no		25		islam			western	lowest	2	0	2.23039	1st trim	>4 visits	25-29 years
34	17	3	1	western	2230388	rural	girl	yes			yes	5	8	very small	public: govt hospital	yes	no	2	24	jss/jhs	pentecostal/charismatic			western	lowest	2	0	2.23039	2nd trim	>4 visits	20-24 years
34	19	3	5	western	2230388	rural	boy	yes											31	jss/jhs	pentecostal/charismatic			western	middle	2	0	2.23039			30-35 years
34	19	3	6	western	2230388	rural	boy	yes			yes	6	4	smaller than average	public: govt hospital	yes	no	7	31	jss/jhs	pentecostal/charismatic			western	middle	2	0	2.23039	2nd trim	2-4 visits	30-35 years
34	24	2	1	western	2230388	rural	girl	yes			yes	4	10	smaller than average	her home		yes		17	primary	islam			western	lowest	2	0	2.23039	2nd trim	>4 visits	15-19 years
34	26	2	5	western	2230388	rural	girl	yes											31	jss/jhs	other christian			western	second	2	0	2.23039			30-35 years
34	26	2	6	western	2230388	rural	girl	yes			yes	4	5	larger than average	other home		no		31	jss/jhs	other christian			western	second	2	0	2.23039	2nd trim	>4 visits	30-35 years
34	28	3	5	western	2230388	rural	girl	yes			yes	don't know	2	very small	her home		no		26	primary	pentecostal/charismatic			western	lowest	2	0	2.23039	Don't know	2-4 visits	25-29 years
34	28	4	2	western	2230388	rural	girl	yes											36		pentecostal/charismatic			western	lowest	2	0	2.23039			35-49 years
34	28	4	3	western	2230388	rural	girl	no		3	yes	7	1	average	her home		no		36		pentecostal/charismatic			western	lowest	2	0	2.23039	3rd trim	First visit	35-49 years
34	28	6	3	western	2230388	rural	boy	yes											30		pentecostal/charismatic			western	lowest	2	0	2.23039			30-35 years
34	28	6	4	western	2230388	rural	girl	no		0	yes	6	4	average	public: govt health center/clinic	no	yes	10	30		pentecostal/charismatic			western	lowest	2	1	2.23039	2nd trim	2-4 visits	30-35 years
34	29	2	8	western	2230388	rural	boy	yes											38	jss/jhs	pentecostal/charismatic			western	second	2	0	2.23039			35-49 years
34	29	2	9	western	2230388	rural	girl	no		15	yes	3	8	average	her home		yes		38	jss/jhs	pentecostal/charismatic			western	second	2	0	2.23039	1st trim	>4 visits	35-49 years
34	29	3	1	western	2230388	rural	boy	yes			yes	3	11	larger than average	public: govt health center/clinic	no	no	3	19	sss/shs/tech/voc/comm	pentecostal/charismatic			western	second	2	0	2.23039	1st trim	>4 visits	15-19 years
34	30	2	2	western	2230388	rural	boy	yes											25		other christian			western	lowest	2	0	2.23039			25-29 years
34	30	2	3	western	2230388	rural	girl	yes			yes	3	9	average	other home		no		25		other christian			western	lowest	2	0	2.23039	1st trim	>4 visits	25-29 years
35	1	5	1	western	1345318	rural	boy	yes			yes	5	3	larger than average	public: govt health center/clinic	no	yes	6	27	higher	methodist			western	middle	2	0	1.34532	2nd trim	2-4 visits	25-29 years
35	2	2	4	western	1345318	rural	boy	yes			yes	3	4	smaller than average	private: mobile clinic/outreach	no	no	4	29	primary	other christian			western	fourth	2	0	1.34532	1st trim	2-4 visits	25-29 years
35	3	2	1	western	1345318	rural	boy	yes											23	primary	pentecostal/charismatic			western	second	2	0	1.34532			20-24 years
35	3	2	2	western	1345318	rural	boy	yes			yes	1	8	larger than average	her home		yes		23	primary	pentecostal/charismatic			western	second	2	0	1.34532	1st trim	>4 visits	20-24 years
35	3	12	2	western	1345318	rural	girl	yes			yes	2	6	smaller than average	public: govt health center/clinic	no	yes	4	27		pentecostal/charismatic			western	second	2	0	1.34532	1st trim	>4 visits	25-29 years
35	6	2	1	western	1345318	rural	girl	yes											26	jss/jhs	catholic			western	lowest	2	0	1.34532			25-29 years
35	6	2	2	western	1345318	rural	girl	yes											26	jss/jhs	catholic			western	lowest	2	0	1.34532			25-29 years
35	8	3	2	western	1345318	rural	girl	yes			yes	4	4	average	other home		no		25	jss/jhs	other christian			western	second	2	0	1.34532	2nd trim	2-4 visits	25-29 years
35	11	2	3	western	1345318	rural	girl	yes			yes	4	10	larger than average	public: govt hospital	no	no	1	27	jss/jhs	pentecostal/charismatic			western	second	2	0	1.34532	2nd trim	>4 visits	25-29 years
35	12	3	1	western	1345318	rural	girl	yes			yes	4	3	larger than average	private: hospital/clinic	no	no	5	21	sss/shs/tech/voc/comm	pentecostal/charismatic			western	middle	2	0	1.34532	2nd trim	2-4 visits	20-24 years
35	13	2	5	western	1345318	rural	boy	yes			yes	1	13	very large	private: hospital/clinic	no	yes	1	32	jss/jhs	methodist			western	fourth	2	0	1.34532	1st trim	>4 visits	30-35 years
35	15	2	1	western	1345318	rural	girl	yes											21	jss/jhs	pentecostal/charismatic			western	second	2	0	1.34532			20-24 years
35	15	2	2	western	1345318	rural	boy	yes			yes	2	6	larger than average	her home		no		21	jss/jhs	pentecostal/charismatic			western	second	2	0	1.34532	1st trim	>4 visits	20-24 years
35	17	1	3	western	1345318	rural	boy	yes			yes	3	7	larger than average	private: hospital/clinic	yes	no	1	34	primary	pentecostal/charismatic			western	middle	2	0	1.34532	1st trim	>4 visits	30-35 years
35	18	2	1	western	1345318	rural	boy	yes											17		other christian			western	middle	2	0	1.34532			15-19 years
35	18	2	2	western	1345318	rural	boy	yes			yes	3	7	average	private: maternity home	no	no	4	17		other christian			western	middle	2	0	1.34532	1st trim	>4 visits	15-19 years
35	23	2	3	western	1345318	rural	girl	yes											29	jss/jhs	methodist			western	fourth	2	0	1.34532			25-29 years
35	23	2	4	western	1345318	rural	boy	yes			yes	2	9	very large	public: govt hospital	no	yes	7	29	jss/jhs	methodist			western	fourth	2	0	1.34532	1st trim	>4 visits	25-29 years
35	24	1	5	western	1345318	rural	boy	yes			yes	2	6	average	public: govt hospital	no	no	1	36	jss/jhs	other christian			western	middle	2	0	1.34532	1st trim	>4 visits	35-49 years
35	25	2	4	western	1345318	rural	girl	yes			yes	1	8	very large	public: govt health center/clinic	no	yes	14	30	primary	pentecostal/charismatic			western	fourth	2	0	1.34532	1st trim	>4 visits	30-35 years
35	27	1	1	western	1345318	rural	girl	yes			yes	2	7	average	her home		no		18	primary	other christian			western	lowest	2	0	1.34532	1st trim	>4 visits	15-19 years
36	2	2	7	western	1912138	rural	girl	yes			yes	2	12	very small	public: govt hospital	yes	no	4	30	jss/jhs	pentecostal/charismatic			western	highest	2	0	1.91214	1st trim	>4 visits	30-35 years
36	4	2	6	western	1912138	rural	boy	yes			yes	7	3	very large	public: govt hospital	no	no	1	37	jss/jhs	pentecostal/charismatic			western	second	2	0	1.91214	3rd trim	2-4 visits	35-49 years
36	5	2	8	western	1912138	rural	girl	yes			yes	1	15	very large	public: govt hospital	no	yes	8	38	primary	pentecostal/charismatic			western	middle	2	0	1.91214	1st trim	>4 visits	35-49 years
36	6	1	6	western	1912138	rural	girl	yes											36		no religion		divorced	western	second	2	0	1.91214			35-49 years
36	6	1	7	western	1912138	rural	boy	yes			yes	4	13	average	public: govt hospital	no	yes	1	36		no religion		divorced	western	second	2	0	1.91214	2nd trim	>4 visits	35-49 years
36	7	2	2	western	1912138	rural	boy	yes											27	jss/jhs	pentecostal/charismatic			western	middle	2	0	1.91214			25-29 years
36	7	2	3	western	1912138	rural	girl	yes											27	jss/jhs	pentecostal/charismatic			western	middle	2	0	1.91214			25-29 years
36	7	2	4	western	1912138	rural	girl	yes			yes	2	8	average	her home		no		27	jss/jhs	pentecostal/charismatic			western	middle	2	0	1.91214	1st trim	>4 visits	25-29 years
36	10	2	4	western	1912138	rural	girl	yes			yes	3	6	smaller than average	public: govt health center/clinic	no	no	4	33	jss/jhs	pentecostal/charismatic			western	fourth	2	0	1.91214	1st trim	>4 visits	30-35 years
36	11	2	5	western	1912138	rural	boy	yes			yes	3	6	average	other		no		29	jss/jhs	pentecostal/charismatic			western	middle	2	0	1.91214	1st trim	>4 visits	25-29 years
36	11	3	1	western	1912138	rural	boy	yes											21	primary	other christian			western	middle	2	0	1.91214			20-24 years
36	11	3	2	western	1912138	rural	boy	yes			yes	5	5	average	public: govt hospital	no	yes		21	primary	other christian			western	middle	2	0	1.91214	2nd trim	>4 visits	20-24 years
36	12	1	1	western	1912138	rural	girl	yes			yes	1	8	average	her home		no		27	primary	pentecostal/charismatic			western	middle	2	0	1.91214	1st trim	>4 visits	25-29 years
36	14	2	3	western	1912138	rural	girl	yes											32	jss/jhs	other christian			western	fourth	2	0	1.91214			30-35 years
36	14	2	4	western	1912138	rural	girl	yes			yes	4	5	average	public: govt health center/clinic	no	yes	7	32	jss/jhs	other christian			western	fourth	2	0	1.91214	2nd trim	>4 visits	30-35 years
36	24	1	4	western	1912138	rural	girl	yes			yes	3	9	average	public: govt health center/clinic	no	yes	10	32	jss/jhs	catholic			western	fourth	2	0	1.91214	1st trim	>4 visits	30-35 years
36	26	2	3	western	1912138	rural	boy	yes			yes	4	8	very small	public: govt hospital	no	no	2	34	jss/jhs	pentecostal/charismatic			western	fourth	2	0	1.91214	2nd trim	>4 visits	30-35 years
36	27	2	2	western	1912138	rural	girl	yes											32	primary	pentecostal/charismatic			western	fourth	2	0	1.91214			30-35 years
36	27	2	3	western	1912138	rural	boy	yes			yes	3	10	larger than average	public: govt hospital	no	no	1	32	primary	pentecostal/charismatic			western	fourth	2	0	1.91214	1st trim	>4 visits	30-35 years
36	30	2	4	western	1912138	rural	girl	yes			yes	2	9	average	public: govt health center/clinic	no	yes	1	31	primary	pentecostal/charismatic			western	highest	2	0	1.91214	1st trim	>4 visits	30-35 years
37	5	3	1	western	2505063	rural	boy	yes			yes	2	6	very small	private: hospital/clinic	no	yes	7	23	sss/shs/tech/voc/comm	pentecostal/charismatic			western	fourth	2	0	2.50506	1st trim	>4 visits	20-24 years
37	6	2	8	western	2505063	rural	boy	yes			yes	2	7	larger than average	private: hospital/clinic	no	no	6	47		islam			western	highest	2	0	2.50506	1st trim	>4 visits	35-49 years
37	7	2	2	western	2505063	rural	girl	yes			yes	3	5	smaller than average	public: govt health center/clinic	no	yes	4	40	sss/shs/tech/voc/comm	pentecostal/charismatic			western	highest	2	0	2.50506	1st trim	>4 visits	35-49 years
37	12	2	2	western	2505063	rural	girl	yes			yes	3	8	smaller than average	public: govt hospital	no	yes	3	35	jss/jhs	pentecostal/charismatic			western	highest	2	0	2.50506	1st trim	>4 visits	30-35 years
37	20	1	2	western	2505063	rural	girl	yes											22	jss/jhs	catholic			western	highest	2	0	2.50506			20-24 years
37	20	1	3	western	2505063	rural	girl	yes			yes	2	7	average	public: govt hospital	yes	yes	7	22	jss/jhs	catholic			western	highest	2	0	2.50506	1st trim	>4 visits	20-24 years
37	21	2	1	western	2505063	rural	boy	yes											20	jss/jhs	pentecostal/charismatic			western	middle	2	0	2.50506			20-24 years
37	21	2	2	western	2505063	rural	girl	yes			yes	2	7	average	public: govt hospital	no	yes	7	20	jss/jhs	pentecostal/charismatic			western	middle	2	0	2.50506	1st trim	>4 visits	20-24 years
37	25	3	2	western	2505063	rural	boy	yes											23	sss/shs/tech/voc/comm	pentecostal/charismatic			western	fourth	2	0	2.50506			20-24 years
37	25	3	4	western	2505063	rural	boy	yes			yes	3	10	average	public: govt hospital	no	yes	1	23	sss/shs/tech/voc/comm	pentecostal/charismatic			western	fourth	2	0	2.50506	1st trim	>4 visits	20-24 years
37	27	2	3	western	2505063	rural	girl	yes			yes	3	9	very large	private: maternity home	no	no	7	29		pentecostal/charismatic			western	fourth	2	0	2.50506	1st trim	>4 visits	25-29 years
37	30	2	3	western	2505063	rural	girl	yes			yes	3	11	average	public: govt hospital	no	yes	4	35	secondary/tech/voc/comm	pentecostal/charismatic			western	highest	2	0	2.50506	1st trim	>4 visits	30-35 years
38	5	2	1	western	1108204	urban	boy	yes											29	higher	catholic			western	highest	1	0	1.1082			25-29 years
38	5	2	2	western	1108204	urban	girl	yes			yes	3	7	very large	public: govt hospital	no	yes	7	29	higher	catholic			western	highest	1	0	1.1082	1st trim	>4 visits	25-29 years
38	6	2	2	western	1108204	urban	girl	yes			yes	1	8	average	public: govt hospital	no	yes	7	27	higher	methodist			western	highest	1	0	1.1082	1st trim	>4 visits	25-29 years
38	10	2	2	western	1108204	urban	boy	yes			yes	3	5	larger than average	public: govt health center/clinic	no	yes	6	32	secondary/tech/voc/comm	other christian			western	highest	1	0	1.1082	1st trim	>4 visits	30-35 years
38	13	2	4	western	1108204	urban	girl	yes			yes	2	6	larger than average	public: govt health center/clinic	no	yes	40	43	secondary/tech/voc/comm	catholic			western	highest	1	0	1.1082	1st trim	>4 visits	35-49 years
38	14	2	2	western	1108204	urban	boy	yes			yes	2	7	larger than average	public: govt health center/clinic	no	yes	4	26	jss/jhs	methodist			western	highest	1	0	1.1082	1st trim	>4 visits	25-29 years
38	17	1	1	western	1108204	urban	girl	yes			yes	4	10	very large	public: govt hospital	yes	no	7	28	higher	catholic			western	highest	1	0	1.1082	2nd trim	>4 visits	25-29 years
38	24	1	1	western	1108204	urban	boy	yes			yes	3	11	average	public: govt hospital	no	yes	1	32	higher	pentecostal/charismatic			western	highest	1	0	1.1082	1st trim	>4 visits	30-35 years
38	25	2	3	western	1108204	urban	girl	no		0									27	higher	pentecostal/charismatic			western	highest	1	1	1.1082			25-29 years
38	25	2	4	western	1108204	urban	girl	yes			yes	1	12	average	public: govt hospital	no	yes	4	27	higher	pentecostal/charismatic			western	highest	1	0	1.1082	1st trim	>4 visits	25-29 years
38	27	2	3	western	1108204	urban	girl	yes											32	jss/jhs	pentecostal/charismatic			western	highest	1	0	1.1082			30-35 years
38	27	2	4	western	1108204	urban	boy	yes			yes	3	5	smaller than average	public: govt hospital	yes	no	3	32	jss/jhs	pentecostal/charismatic			western	highest	1	0	1.1082	1st trim	>4 visits	30-35 years
39	1	4	5	western	2873852	rural	girl	yes			yes	3	4	larger than average	public: govt hospital	no	no	1	28	jss/jhs	catholic		separated	western	middle	2	0	2.87385	1st trim	2-4 visits	25-29 years
39	2	2	5	western	2873852	rural	boy	yes			yes	3	11	larger than average	public: govt hospital	no	yes	7	32	primary	pentecostal/charismatic			western	middle	2	0	2.87385	1st trim	>4 visits	30-35 years
39	3	2	7	western	2873852	rural	boy	yes			yes	3	10	average	public: govt hospital	yes	no	7	39	jss/jhs	pentecostal/charismatic			western	second	2	0	2.87385	1st trim	>4 visits	35-49 years
39	4	1	2	western	2873852	rural	boy	yes											20	jss/jhs	methodist			western	second	2	0	2.87385			20-24 years
39	4	1	3	western	2873852	rural	boy	yes			yes	5	2	average	her home		no		20	jss/jhs	methodist			western	second	2	0	2.87385	2nd trim	2-4 visits	20-24 years
39	7	2	3	western	2873852	rural	girl	yes											32	sss/shs/tech/voc/comm	presbyterian			western	second	2	0	2.87385			30-35 years
39	7	2	4	western	2873852	rural	girl	yes			yes	4	4	larger than average	public: govt hospital	no	yes	1	32	sss/shs/tech/voc/comm	presbyterian			western	second	2	0	2.87385	2nd trim	2-4 visits	30-35 years
39	8	1	3	western	2873852	rural	girl	yes			yes	2	13	very large	public: govt hospital	no	yes	7	35	primary	islam			western	second	2	0	2.87385	1st trim	>4 visits	30-35 years
39	9	2	3	western	2873852	rural	girl	yes			yes	2	12	smaller than average	private: hospital/clinic	no	yes	6	25	jss/jhs	methodist			western	fourth	2	0	2.87385	1st trim	>4 visits	25-29 years
39	10	2	2	western	2873852	rural	boy	yes			yes	1	12	average	private: hospital/clinic	yes	no	6	32	jss/jhs	pentecostal/charismatic			western	second	2	0	2.87385	1st trim	>4 visits	30-35 years
39	12	1	1	western	2873852	rural	girl	yes											22		no religion			western	lowest	2	0	2.87385			20-24 years
39	12	1	2	western	2873852	rural	boy	yes											22		no religion			western	lowest	2	0	2.87385			20-24 years
39	12	1	3	western	2873852	rural	boy	yes			yes	8	2	larger than average	other home		no		22		no religion			western	lowest	2	0	2.87385	3rd trim	2-4 visits	20-24 years
39	14	2	5	western	2873852	rural	boy	yes			yes	4	5	larger than average	her home		no		28	jss/jhs	other christian			western	middle	2	0	2.87385	2nd trim	>4 visits	25-29 years
39	15	2	4	western	2873852	rural	boy	yes			yes	3	10	very large	public: govt health post/chps	no	yes	6	35	jss/jhs	islam			western	middle	2	0	2.87385	1st trim	>4 visits	30-35 years
39	16	2	2	western	2873852	rural	boy	yes											27	jss/jhs	pentecostal/charismatic			western	second	2	0	2.87385			25-29 years
39	16	2	3	western	2873852	rural	girl	yes			yes	3	9	larger than average	public: govt health post/chps	no	no	6	27	jss/jhs	pentecostal/charismatic			western	second	2	0	2.87385	1st trim	>4 visits	25-29 years
39	17	2	1	western	2873852	rural	boy	yes											21	jss/jhs	pentecostal/charismatic			western	second	2	0	2.87385			20-24 years
39	17	2	2	western	2873852	rural	girl	yes											21	jss/jhs	pentecostal/charismatic			western	second	2	0	2.87385			20-24 years
39	17	2	3	western	2873852	rural	boy	yes			yes	6	2	average	public: govt hospital	no	yes		21	jss/jhs	pentecostal/charismatic			western	second	2	0	2.87385	2nd trim	2-4 visits	20-24 years
39	18	6	1	western	2873852	rural	girl	no		7	yes	3	7	larger than average	public: govt hospital	no	yes	4	18	jss/jhs	methodist			western	second	2	0	2.87385	1st trim	>4 visits	15-19 years
39	19	1	2	western	2873852	rural	boy	yes											24	jss/jhs	pentecostal/charismatic		separated	western	second	2	0	2.87385			20-24 years
39	19	1	3	western	2873852	rural	girl	yes			yes	4	6	average	her home		no		24	jss/jhs	pentecostal/charismatic		separated	western	second	2	0	2.87385	2nd trim	>4 visits	20-24 years
39	20	2	1	western	2873852	rural	girl	yes			yes	4	3	smaller than average	public: govt hospital	no	yes		20	jss/jhs	islam			western	second	2	0	2.87385	2nd trim	2-4 visits	20-24 years
39	23	2	4	western	2873852	rural	girl	yes			yes	3	5	larger than average	public: govt hospital	no	no		27	jss/jhs	presbyterian			western	middle	2	0	2.87385	1st trim	>4 visits	25-29 years
39	25	1	6	western	2873852	rural	boy	yes			yes	3	2	very small	her home		no		35	primary	methodist			western	second	2	0	2.87385	1st trim	2-4 visits	30-35 years
39	27	3	1	western	2873852	rural	boy	yes			yes	2	10	larger than average	private: hospital/clinic	yes	no	6	17		pentecostal/charismatic			western	fourth	2	0	2.87385	1st trim	>4 visits	15-19 years
39	28	2	1	western	2873852	rural	boy	yes			yes	4	3	smaller than average	her home		no		15	jss/jhs	presbyterian			western	lowest	2	0	2.87385	2nd trim	2-4 visits	15-19 years
39	29	4	3	western	2873852	rural	boy	yes			yes	6	5	average	public: govt hospital	yes	no	6	34	jss/jhs	islam			western	second	2	0	2.87385	2nd trim	>4 visits	30-35 years
39	30	2	1	western	2873852	rural	girl	yes											22	jss/jhs	islam			western	second	2	0	2.87385			20-24 years
39	30	2	2	western	2873852	rural	boy	yes			yes	3	11	average	her home		no		22	jss/jhs	islam			western	second	2	0	2.87385	1st trim	>4 visits	20-24 years
40	2	2	4	western	2194656	urban	girl	yes			yes	4	9	very large	public: govt hospital	no	yes	6	24	jss/jhs	pentecostal/charismatic			western	fourth	1	0	2.19466	2nd trim	>4 visits	20-24 years
40	4	2	2	western	2194656	urban	girl	yes			yes	3	9	average	public: govt hospital	no	yes	6	27	sss/shs/tech/voc/comm	methodist			western	fourth	1	0	2.19466	1st trim	>4 visits	25-29 years
40	5	2	1	western	2194656	urban	girl	yes											30		islam			western	fourth	1	0	2.19466			30-35 years
40	5	2	3	western	2194656	urban	girl	yes											30		islam			western	fourth	1	0	2.19466			30-35 years
40	5	2	4	western	2194656	urban	girl	yes			yes	2	12	larger than average	public: govt hospital	no	yes	6	30		islam			western	fourth	1	0	2.19466	1st trim	>4 visits	30-35 years
40	7	1	2	western	2194656	urban	boy	yes			yes	1	13	average	public: govt hospital	no	yes	6	32	jss/jhs	pentecostal/charismatic			western	fourth	1	0	2.19466	1st trim	>4 visits	30-35 years
40	8	3	1	western	2194656	urban	girl	yes			yes	2	7	smaller than average	private: hospital/clinic	no	no	6	23		islam			western	fourth	1	0	2.19466	1st trim	>4 visits	20-24 years
40	13	2	4	western	2194656	urban	girl	yes			yes	4	5	larger than average	public: govt hospital	no	yes	1	30	jss/jhs	catholic			western	fourth	1	0	2.19466	2nd trim	>4 visits	30-35 years
40	15	1	1	western	2194656	urban	girl	yes											30	jss/jhs	pentecostal/charismatic			western	fourth	1	0	2.19466			30-35 years
40	15	1	3	western	2194656	urban	boy	yes			yes	5	8	larger than average	public: govt hospital	yes	no	1	30	jss/jhs	pentecostal/charismatic			western	fourth	1	0	2.19466	2nd trim	>4 visits	30-35 years
40	21	2	1	western	2194656	urban	boy	yes			yes	4	7	average	public: govt health center/clinic	no	no	7	22	sss/shs/tech/voc/comm	islam			western	highest	1	0	2.19466	2nd trim	>4 visits	20-24 years
40	22	2	1	western	2194656	urban	girl	yes			yes	5	6	larger than average	her home		no		20		islam			western	fourth	1	0	2.19466	2nd trim	>4 visits	20-24 years
40	24	4	2	western	2194656	urban	girl	yes											32	higher	catholic			western	highest	1	0	2.19466			30-35 years
40	24	4	3	western	2194656	urban	girl	yes			yes	3	7	larger than average	public: govt hospital	no	yes	7	32	higher	catholic			western	highest	1	0	2.19466	1st trim	>4 visits	30-35 years
40	30	2	2	western	2194656	urban	boy	yes			yes	3	7	very large	public: govt health center/clinic	no	yes	7	26		catholic			western	fourth	1	0	2.19466	1st trim	>4 visits	25-29 years
41	2	2	1	western	1169451	rural	girl	yes											22	jss/jhs	pentecostal/charismatic			western	lowest	2	0	1.16945			20-24 years
41	2	2	3	western	1169451	rural	boy	yes			yes	1	11	average	public: govt hospital	no	yes	6	22	jss/jhs	pentecostal/charismatic			western	lowest	2	0	1.16945	1st trim	>4 visits	20-24 years
41	3	2	3	western	1169451	rural	boy	yes											45	jss/jhs	presbyterian			western	lowest	2	0	1.16945			35-49 years
41	3	2	4	western	1169451	rural	boy	yes			yes	3	12	larger than average	public: govt hospital	yes	no	6	45	jss/jhs	presbyterian			western	lowest	2	0	1.16945	1st trim	>4 visits	35-49 years
41	4	2	6	western	1169451	rural	girl	yes			yes	2	6	smaller than average	public: govt health center/clinic	no	yes	4	37		pentecostal/charismatic			western	lowest	2	0	1.16945	1st trim	>4 visits	35-49 years
41	5	2	4	western	1169451	rural	boy	yes			yes	2	9	average	her home		no		37		catholic			western	lowest	2	0	1.16945	1st trim	>4 visits	35-49 years
41	6	2	1	western	1169451	rural	girl	yes											17	jss/jhs	pentecostal/charismatic			western	lowest	2	0	1.16945			15-19 years
41	6	2	2	western	1169451	rural	boy	yes			yes	2	2	larger than average	her home		no		17	jss/jhs	pentecostal/charismatic			western	lowest	2	0	1.16945	1st trim	2-4 visits	15-19 years
41	7	2	5	western	1169451	rural	boy	yes			yes	6	6	average	her home		no		40		catholic			western	lowest	2	0	1.16945	2nd trim	>4 visits	35-49 years
41	7	3	3	western	1169451	rural	boy	yes			yes	7	5	larger than average	her home		no		24		catholic			western	lowest	2	0	1.16945	3rd trim	>4 visits	20-24 years
41	8	2	7	western	1169451	rural	girl	yes			yes	1	11	very small	her home		no		40		other christian			western	lowest	2	0	1.16945	1st trim	>4 visits	35-49 years
41	10	2	8	western	1169451	rural	boy	yes			yes	8	1	very small	public: govt hospital	no	no		36		pentecostal/charismatic			western	lowest	2	0	1.16945	3rd trim	First visit	35-49 years
41	11	2	2	western	1169451	rural	boy	yes			yes	8	1	average	her home		no		20		catholic			western	lowest	2	0	1.16945	3rd trim	First visit	20-24 years
41	13	2	5	western	1169451	rural	boy	yes											36		pentecostal/charismatic			western	lowest	2	0	1.16945			35-49 years
41	13	2	6	western	1169451	rural	girl	yes			yes	3	3	smaller than average	her home		no		36		pentecostal/charismatic			western	lowest	2	0	1.16945	1st trim	2-4 visits	35-49 years
41	14	2	5	western	1169451	rural	girl	no		4									34		pentecostal/charismatic			western	lowest	2	0	1.16945			30-35 years
41	14	2	6	western	1169451	rural	girl	yes			yes	6	4	smaller than average	other		no		34		pentecostal/charismatic			western	lowest	2	0	1.16945	2nd trim	2-4 visits	30-35 years
41	15	2	6	western	1169451	rural	boy	yes											41		pentecostal/charismatic			western	lowest	2	0	1.16945			35-49 years
41	16	3	1	western	1169451	rural	girl	yes			yes	3	2	larger than average	public: govt hospital	no	yes	4	20	primary	pentecostal/charismatic			western	lowest	2	0	1.16945	1st trim	2-4 visits	20-24 years
41	17	2	3	western	1169451	rural	girl	yes											31		catholic			western	lowest	2	0	1.16945			30-35 years
41	17	2	4	western	1169451	rural	girl	yes			yes	1	5	larger than average	public: govt hospital	no	yes	1	31		catholic			western	lowest	2	0	1.16945	1st trim	>4 visits	30-35 years
41	18	2	6	western	1169451	rural	girl	yes			yes	3	8	very small	public: govt hospital	no	yes		44		catholic			western	lowest	2	0	1.16945	1st trim	>4 visits	35-49 years
41	20	2	7	western	1169451	rural	girl	yes			yes	4	7	larger than average	her home		no		45	middle	pentecostal/charismatic			western	lowest	2	0	1.16945	2nd trim	>4 visits	35-49 years
41	21	2	4	western	1169451	rural	girl	yes			yes	5	8	larger than average	her home		no		30		pentecostal/charismatic			western	lowest	2	0	1.16945	2nd trim	>4 visits	30-35 years
41	22	2	5	western	1169451	rural	boy	yes			yes	6	3	larger than average	her home		no		35	jss/jhs	islam			western	lowest	2	0	1.16945	2nd trim	2-4 visits	30-35 years
41	23	2	1	western	1169451	rural	boy	yes			yes	3	6	very large	public: govt hospital	no	yes	3	27	jss/jhs	pentecostal/charismatic			western	second	2	0	1.16945	1st trim	>4 visits	25-29 years
41	25	2	1	western	1169451	rural	boy	yes											23		islam			western	lowest	2	0	1.16945			20-24 years
41	25	2	2	western	1169451	rural	boy	yes			yes	2	11	larger than average	other		no		23		islam			western	lowest	2	0	1.16945	1st trim	>4 visits	20-24 years
41	26	2	3	western	1169451	rural	girl	yes			yes	4	10	very large	public: govt health center/clinic	no	yes	6	30		pentecostal/charismatic			western	lowest	2	0	1.16945	2nd trim	>4 visits	30-35 years
41	28	2	4	western	1169451	rural	boy	yes			yes	3	5	very large	her home		no		35	jss/jhs	catholic			western	lowest	2	0	1.16945	1st trim	>4 visits	30-35 years
41	29	2	5	western	1169451	rural	girl	yes			yes	2	7	very small	public: govt hospital	yes	don't know		42		other christian			western	lowest	2	0	1.16945	1st trim	>4 visits	35-49 years
42	1	2	3	western	1538953	urban	girl	yes			yes	4	11	smaller than average	public: govt hospital	yes	no	1	34		islam			western	fourth	1	0	1.53895	2nd trim	>4 visits	30-35 years
42	2	2	4	western	1538953	urban	boy	yes			yes	2	11	very large	public: govt hospital	no	no	4	29	jss/jhs	presbyterian			western	fourth	1	0	1.53895	1st trim	>4 visits	25-29 years
42	4	1	1	western	1538953	urban	boy	yes			yes	6	6	average	public: govt hospital	no	no	7	22	jss/jhs	pentecostal/charismatic			western	fourth	1	0	1.53895	2nd trim	>4 visits	20-24 years
42	7	1	5	western	1538953	urban	girl	yes											38		pentecostal/charismatic			western	fourth	1	0	1.53895			35-49 years
42	7	1	7	western	1538953	urban	boy	yes			yes	3	11	average	public: govt hospital	no	yes	3	38		pentecostal/charismatic			western	fourth	1	0	1.53895	1st trim	>4 visits	35-49 years
42	8	2	2	western	1538953	urban	girl	yes			yes	4	6	larger than average	her home		no		29		pentecostal/charismatic			western	fourth	1	0	1.53895	2nd trim	>4 visits	25-29 years
42	10	2	1	western	1538953	urban	girl	yes			yes	1	11	average	private: hospital/clinic	no	yes	6	35		methodist			western	fourth	1	0	1.53895	1st trim	>4 visits	30-35 years
42	12	2	1	western	1538953	urban	boy	yes			yes	1	11	average	other home		no		19	primary	pentecostal/charismatic			western	middle	1	0	1.53895	1st trim	>4 visits	15-19 years
42	12	3	1	western	1538953	urban	boy	yes			yes	3	9	very large	public: govt hospital	no	yes		19	jss/jhs	pentecostal/charismatic			western	middle	1	0	1.53895	1st trim	>4 visits	15-19 years
42	18	2	1	western	1538953	urban	girl	yes			yes	4	1	larger than average	private: hospital/clinic	no	no		18	jss/jhs	other christian			western	middle	1	0	1.53895	2nd trim	First visit	15-19 years
42	20	2	1	western	1538953	urban	girl	yes			yes	1	12	larger than average	public: govt health center/clinic	no	yes	3	24	sss/shs/tech/voc/comm	pentecostal/charismatic			western	middle	1	0	1.53895	1st trim	>4 visits	20-24 years
42	24	2	2	western	1538953	urban	girl	yes			yes	3	7	average	public: govt health center/clinic	no	yes	3	34	primary	pentecostal/charismatic			western	fourth	1	0	1.53895	1st trim	>4 visits	30-35 years
42	26	2	6	western	1538953	urban	boy	yes			yes	0	8	very large	public: govt hospital	no	yes	3	38	jss/jhs	pentecostal/charismatic			western	highest	1	0	1.53895	1st trim	>4 visits	35-49 years
42	28	1	4	western	1538953	urban	boy	yes			yes	3	6	larger than average	public: govt hospital	no	yes	3	28	jss/jhs	pentecostal/charismatic			western	fourth	1	0	1.53895	1st trim	>4 visits	25-29 years
43	1	2	2	western	1951399	rural	boy	yes											26		islam			western	lowest	2	0	1.9514			25-29 years
43	1	2	3	western	1951399	rural	girl	yes											26		islam			western	lowest	2	0	1.9514			25-29 years
43	1	2	4	western	1951399	rural	boy	yes			yes	5	4	average	her home		no		26		islam			western	lowest	2	0	1.9514	2nd trim	2-4 visits	25-29 years
43	3	2	1	western	1951399	rural	girl	yes			yes	5	4	average	public: govt hospital	no	yes		16	jss/jhs	other christian			western	lowest	2	0	1.9514	2nd trim	2-4 visits	15-19 years
43	6	3	3	western	1951399	rural	boy	yes			yes	2	3	larger than average	public: govt hospital	no	no	7	34	primary	methodist			western	lowest	2	0	1.9514	1st trim	2-4 visits	30-35 years
43	6	9	3	western	1951399	rural	girl	yes											20	primary	pentecostal/charismatic		separated	western	lowest	2	0	1.9514			20-24 years
43	6	9	4	western	1951399	rural	girl	yes			yes	don't know	3	average	her home		no		20	primary	pentecostal/charismatic		separated	western	lowest	2	0	1.9514	Don't know	2-4 visits	20-24 years
43	8	2	7	western	1951399	rural	boy	yes			yes	3	6	average	public: govt hospital	no	no	7	39	primary	pentecostal/charismatic			western	second	2	0	1.9514	1st trim	>4 visits	35-49 years
43	11	1	1	western	1951399	rural	girl	yes											23	jss/jhs	pentecostal/charismatic			western	middle	2	0	1.9514			20-24 years
43	11	1	3	western	1951399	rural	girl	yes			yes	3	7	larger than average	public: govt hospital	no	yes		23	jss/jhs	pentecostal/charismatic			western	middle	2	0	1.9514	1st trim	>4 visits	20-24 years
43	13	2	3	western	1951399	rural	girl	yes			yes	3	6	average	public: govt hospital	no	yes	3	30	sss/shs/tech/voc/comm	pentecostal/charismatic			western	second	2	0	1.9514	1st trim	>4 visits	30-35 years
43	14	3	1	western	1951399	rural	girl	yes			yes	4	9	average	public: govt health center/clinic	no	no	7	18	primary	pentecostal/charismatic			western	middle	2	0	1.9514	2nd trim	>4 visits	15-19 years
43	15	2	3	western	1951399	rural	boy	yes			yes	3	8	very small	public: govt health center/clinic	no	yes	1	26	primary	pentecostal/charismatic			western	middle	2	0	1.9514	1st trim	>4 visits	25-29 years
43	16	2	6	western	1951399	rural	boy	yes			yes	0	5	larger than average	public: govt health center/clinic	no	yes	1	34	primary	pentecostal/charismatic			western	second	2	0	1.9514	1st trim	>4 visits	30-35 years
43	17	2	3	western	1951399	rural	girl	yes											30		pentecostal/charismatic			western	second	2	0	1.9514			30-35 years
43	17	2	4	western	1951399	rural	boy	yes			yes	3	7	very large	public: govt hospital	no	yes	3	30		pentecostal/charismatic			western	second	2	0	1.9514	1st trim	>4 visits	30-35 years
43	18	3	7	western	1951399	rural	girl	yes			no			very small	her home		no		44	primary	pentecostal/charismatic		widowed	western	second	2	0	1.9514			35-49 years
43	18	4	1	western	1951399	rural	girl	yes											23	primary	pentecostal/charismatic			western	second	2	0	1.9514			20-24 years
43	18	4	2	western	1951399	rural	boy	yes			yes	6	1	larger than average	her home		no		23	primary	pentecostal/charismatic			western	second	2	0	1.9514	2nd trim	First visit	20-24 years
43	18	5	1	western	1951399	rural	boy	no		0	yes	3	2	average	her home		no		18	primary	pentecostal/charismatic			western	second	2	1	1.9514	1st trim	2-4 visits	15-19 years
43	19	2	4	western	1951399	rural	girl	yes											28		pentecostal/charismatic			western	lowest	2	0	1.9514			25-29 years
43	19	2	5	western	1951399	rural	girl	yes			yes	1	2	average	her home		no		28		pentecostal/charismatic			western	lowest	2	0	1.9514	1st trim	2-4 visits	25-29 years
43	21	2	3	western	1951399	rural	boy	yes			yes	3	10	larger than average	public: govt hospital	no	no	6	36	primary	pentecostal/charismatic			western	lowest	2	0	1.9514	1st trim	>4 visits	35-49 years
43	22	2	4	western	1951399	rural	girl	yes			yes	4	3	larger than average	public: govt health center/clinic	no	no	2	31	jss/jhs	pentecostal/charismatic			western	lowest	2	0	1.9514	2nd trim	2-4 visits	30-35 years
43	23	2	6	western	1951399	rural	boy	yes											37		islam			western	lowest	2	0	1.9514			35-49 years
43	23	2	7	western	1951399	rural	boy	yes											37		islam			western	lowest	2	0	1.9514			35-49 years
43	23	2	8	western	1951399	rural	girl	yes			no			very small	her home		no		37		islam			western	lowest	2	0	1.9514			35-49 years
43	26	2	5	western	1951399	rural	boy	yes			yes	1	12	very large	public: govt hospital	no	yes	6	45	primary	pentecostal/charismatic			western	second	2	0	1.9514	1st trim	>4 visits	35-49 years
43	27	2	4	western	1951399	rural	girl	yes			yes	3	7	larger than average	her home		yes		30	jss/jhs	pentecostal/charismatic			western	second	2	0	1.9514	1st trim	>4 visits	30-35 years
44	1	2	1	western	1999789	rural	boy	yes											22	sss/shs/tech/voc/comm	pentecostal/charismatic			western	second	2	0	1.99979			20-24 years
44	1	2	2	western	1999789	rural	boy	yes			yes	4	11	average	other home		no		22	sss/shs/tech/voc/comm	pentecostal/charismatic			western	second	2	0	1.99979	2nd trim	>4 visits	20-24 years
44	3	2	1	western	1999789	rural	boy	yes											28	sss/shs/tech/voc/comm	catholic			western	second	2	0	1.99979			25-29 years
44	3	2	2	western	1999789	rural	girl	yes			yes	4	9	smaller than average	private: hospital/clinic	no	no	6	28	sss/shs/tech/voc/comm	catholic			western	second	2	0	1.99979	2nd trim	>4 visits	25-29 years
44	5	2	3	western	1999789	rural	girl	yes											36	jss/jhs	catholic			western	second	2	0	1.99979			35-49 years
44	5	2	4	western	1999789	rural	girl	yes											36	jss/jhs	catholic			western	second	2	0	1.99979			35-49 years
44	5	2	5	western	1999789	rural	girl	yes			yes	5	8	larger than average	public: govt health center/clinic	no	yes	6	36	jss/jhs	catholic			western	second	2	0	1.99979	2nd trim	>4 visits	35-49 years
44	6	2	4	western	1999789	rural	girl	yes											40	jss/jhs	pentecostal/charismatic			western	lowest	2	0	1.99979			35-49 years
44	6	2	5	western	1999789	rural	boy	yes											40	jss/jhs	pentecostal/charismatic			western	lowest	2	0	1.99979			35-49 years
44	6	2	6	western	1999789	rural	boy	yes			yes	4	10	smaller than average	her home		no		40	jss/jhs	pentecostal/charismatic			western	lowest	2	0	1.99979	2nd trim	>4 visits	35-49 years
44	9	5	1	western	1999789	rural	boy	no		0	yes	5	2	very small	public: govt hospital	no	yes		15	jss/jhs	no religion			western	middle	2	1	1.99979	2nd trim	2-4 visits	15-19 years
44	10	2	3	western	1999789	rural	girl	yes			yes	1	12	larger than average	public: govt hospital	no	yes	3	33	primary	no religion			western	middle	2	0	1.99979	1st trim	>4 visits	30-35 years
44	11	3	1	western	1999789	rural	boy	yes			yes	2	7	very small	public: govt hospital	no	yes	1	24	jss/jhs	no religion			western	middle	2	0	1.99979	1st trim	>4 visits	20-24 years
44	13	2	1	western	1999789	rural	boy	yes											24	jss/jhs	pentecostal/charismatic			western	middle	2	0	1.99979			20-24 years
44	13	2	2	western	1999789	rural	boy	yes			no			larger than average	other home		no		24	jss/jhs	pentecostal/charismatic			western	middle	2	0	1.99979			20-24 years
44	13	3	1	western	1999789	rural	girl	yes			yes	5	2	smaller than average	private: hospital/clinic	no	no	4	18	jss/jhs	pentecostal/charismatic			western	middle	2	0	1.99979	2nd trim	2-4 visits	15-19 years
44	15	5	2	western	1999789	rural	boy	yes			yes	3	4	average	public: govt hospital	no	no	1	24	jss/jhs	catholic			western	middle	2	0	1.99979	1st trim	2-4 visits	20-24 years
44	16	1	3	western	1999789	rural	girl	yes			yes	3	3	very small	her home		no		20	jss/jhs	methodist			western	lowest	2	0	1.99979	1st trim	2-4 visits	20-24 years
44	17	2	5	western	1999789	rural	boy	no		0									29	primary	pentecostal/charismatic			western	highest	2	1	1.99979			25-29 years
44	17	2	6	western	1999789	rural	boy	yes			yes	3	11	very large	public: govt health center/clinic	no	yes	7	29	primary	pentecostal/charismatic			western	highest	2	0	1.99979	1st trim	>4 visits	25-29 years
44	18	2	1	western	1999789	rural	girl	yes			yes	7	3	very small	public: govt hospital	no	no	5	18	jss/jhs	catholic			western	second	2	0	1.99979	3rd trim	2-4 visits	15-19 years
44	20	2	2	western	1999789	rural	girl	yes											29	jss/jhs	other christian			western	middle	2	0	1.99979			25-29 years
44	20	2	3	western	1999789	rural	girl	yes			yes	6	6	smaller than average	her home		no		29	jss/jhs	other christian			western	middle	2	0	1.99979	2nd trim	>4 visits	25-29 years
44	23	2	4	western	1999789	rural	boy	yes			yes	4	3	smaller than average	public: govt hospital	no	yes	2	29	jss/jhs	other christian			western	middle	2	0	1.99979	2nd trim	2-4 visits	25-29 years
44	26	2	5	western	1999789	rural	girl	yes			yes	3	11	larger than average	public: govt hospital	no	no	7	33	jss/jhs	other christian			western	fourth	2	0	1.99979	1st trim	>4 visits	30-35 years
44	28	2	5	western	1999789	rural	boy	yes											39		catholic			western	second	2	0	1.99979			35-49 years
44	28	2	6	western	1999789	rural	girl	yes			yes	3	5	average	public: govt hospital	no	no	7	39		catholic			western	second	2	0	1.99979	1st trim	>4 visits	35-49 years
44	29	3	2	western	1999789	rural	boy	yes			yes	1	6	average	public: govt hospital	no	no	7	24	sss/shs/tech/voc/comm	pentecostal/charismatic			western	second	2	0	1.99979	1st trim	>4 visits	20-24 years
45	3	2	1	western	1010091	rural	girl	yes			yes	4	15	very large	public: govt hospital	no	no		20	primary	pentecostal/charismatic			western	second	2	0	1.01009	2nd trim	>4 visits	20-24 years
45	4	4	4	western	1010091	rural	boy	yes											35		islam			western	second	2	0	1.01009			30-35 years
45	4	4	5	western	1010091	rural	boy	yes			yes	3	4	smaller than average	private: hospital/clinic	no	no		35		islam			western	second	2	0	1.01009	1st trim	2-4 visits	30-35 years
45	5	1	4	western	1010091	rural	boy	yes			yes	2	5	very large	public: govt hospital	no	no		44	jss/jhs	pentecostal/charismatic		widowed	western	second	2	0	1.01009	1st trim	>4 visits	35-49 years
45	9	2	1	western	1010091	rural	boy	yes											21	jss/jhs	other christian			western	second	2	0	1.01009			20-24 years
45	9	2	2	western	1010091	rural	boy	yes			yes	4	6	smaller than average	public: govt health post/chps	no	yes	4	21	jss/jhs	other christian			western	second	2	0	1.01009	2nd trim	>4 visits	20-24 years
45	18	2	5	western	1010091	rural	boy	yes			yes	3	6	average	her home		no		25	primary	islam			western	lowest	2	0	1.01009	1st trim	>4 visits	25-29 years
45	22	2	7	western	1010091	rural	boy	yes			yes	3	6	very small	her home		no		30		catholic			western	lowest	2	0	1.01009	1st trim	>4 visits	30-35 years
45	24	2	5	western	1010091	rural	boy	yes			yes	3	9	larger than average	her home		no		37	jss/jhs	pentecostal/charismatic			western	second	2	0	1.01009	1st trim	>4 visits	35-49 years
46	5	1	3	western	1437959	urban	girl	yes			yes	3	12	smaller than average	her home		yes		25		pentecostal/charismatic			western	middle	1	0	1.43796	1st trim	>4 visits	25-29 years
46	6	5	1	western	1437959	urban	boy	yes			yes	3	11	larger than average	public: govt hospital	no	yes	2	22	sss/shs/tech/voc/comm	methodist			western	fourth	1	0	1.43796	1st trim	>4 visits	20-24 years
46	6	6	6	western	1437959	urban	girl	no		0									27	jss/jhs	islam			western	fourth	1	1	1.43796			25-29 years
46	6	6	7	western	1437959	urban	girl	yes			yes	3	12	very large	public: govt hospital	yes	yes		27	jss/jhs	islam			western	fourth	1	0	1.43796	1st trim	>4 visits	25-29 years
46	11	3	4	western	1437959	urban	girl	yes			yes	3	9	larger than average	public: govt hospital	no	yes	1	38	secondary/tech/voc/comm	pentecostal/charismatic			western	fourth	1	0	1.43796	1st trim	>4 visits	35-49 years
46	13	1	3	western	1437959	urban	girl	yes			yes	4	7	average	public: govt hospital	no	yes	40	29	sss/shs/tech/voc/comm	pentecostal/charismatic			western	highest	1	0	1.43796	2nd trim	>4 visits	25-29 years
46	15	1	2	western	1437959	urban	boy	yes			yes	1	12	very large	public: govt health center/clinic	no	yes	1	32	higher	catholic			western	fourth	1	0	1.43796	1st trim	>4 visits	30-35 years
46	16	2	1	western	1437959	urban	girl	yes			yes	3	8	very large	public: govt health center/clinic	no	no	7	18	secondary/tech/voc/comm	other christian			western	fourth	1	0	1.43796	1st trim	>4 visits	15-19 years
46	17	2	2	western	1437959	urban	boy	yes			yes	5	6	very small	public: govt health center/clinic	yes	no	7	16	jss/jhs	pentecostal/charismatic			western	second	1	0	1.43796	2nd trim	>4 visits	15-19 years
46	19	2	1	western	1437959	urban	boy	no		0									27	sss/shs/tech/voc/comm	pentecostal/charismatic			western	highest	1	1	1.43796			25-29 years
46	19	2	2	western	1437959	urban	girl	no		14									27	sss/shs/tech/voc/comm	pentecostal/charismatic			western	highest	1	0	1.43796			25-29 years
46	19	2	3	western	1437959	urban	girl	yes			yes	4	9	very small	public: govt hospital	no	yes	6	27	sss/shs/tech/voc/comm	pentecostal/charismatic			western	highest	1	0	1.43796	2nd trim	>4 visits	25-29 years
46	23	3	4	western	1437959	urban	boy	yes			yes	5	7	smaller than average	other		no		27	primary	methodist			western	fourth	1	0	1.43796	2nd trim	>4 visits	25-29 years
46	27	2	2	western	1437959	urban	boy	yes			yes	6	2	very large	public: govt hospital	no	yes		25	jss/jhs	methodist			western	fourth	1	0	1.43796	2nd trim	2-4 visits	25-29 years
46	28	2	5	western	1437959	urban	girl	yes			yes	3	11	very large	public: govt hospital	no	no		37	jss/jhs	catholic			western	middle	1	0	1.43796	1st trim	>4 visits	35-49 years
46	30	6	1	western	1437959	urban	boy	yes			yes	2	8	very small	public: govt hospital	no	yes		26	jss/jhs	pentecostal/charismatic			western	highest	1	0	1.43796	1st trim	>4 visits	25-29 years
47	1	2	5	western	782934	rural	boy	yes											31		pentecostal/charismatic			western	lowest	2	0	0.782934			30-35 years
47	1	2	6	western	782934	rural	boy	no		3	yes	6	3	average	other home		no		31		pentecostal/charismatic			western	lowest	2	0	0.782934	2nd trim	2-4 visits	30-35 years
47	2	2	4	western	782934	rural	boy	yes			yes	2	6	average	public: govt health center/clinic	no	yes	4	32		other christian			western	second	2	0	0.782934	1st trim	>4 visits	30-35 years
47	3	2	3	western	782934	rural	boy	yes											35		pentecostal/charismatic			western	lowest	2	0	0.782934			30-35 years
47	3	2	4	western	782934	rural	boy	yes			yes	9	3	very small	public: govt health center/clinic	no	no	5	35		pentecostal/charismatic			western	lowest	2	0	0.782934	3rd trim	2-4 visits	30-35 years
47	4	2	2	western	782934	rural	boy	yes			yes	1	11	average	her home		yes		31		islam			western	lowest	2	0	0.782934	1st trim	>4 visits	30-35 years
47	6	2	3	western	782934	rural	girl	yes											31		pentecostal/charismatic			western	lowest	2	0	0.782934			30-35 years
47	6	2	4	western	782934	rural	girl	yes			yes	6	3	smaller than average	other home		no		31		pentecostal/charismatic			western	lowest	2	0	0.782934	2nd trim	2-4 visits	30-35 years
47	9	2	7	western	782934	rural	girl	yes											33		pentecostal/charismatic			western	second	2	0	0.782934			30-35 years
47	9	2	8	western	782934	rural	girl	yes			yes	6	4	average	public: govt hospital	no	yes	7	33		pentecostal/charismatic			western	second	2	0	0.782934	2nd trim	2-4 visits	30-35 years
47	10	2	3	western	782934	rural	girl	yes											26	jss/jhs	pentecostal/charismatic			western	lowest	2	0	0.782934			25-29 years
47	10	2	4	western	782934	rural	boy	yes			yes	5	3	average	public: govt hospital	no	no	6	26	jss/jhs	pentecostal/charismatic			western	lowest	2	0	0.782934	2nd trim	2-4 visits	25-29 years
47	13	2	8	western	782934	rural	boy	yes											32		pentecostal/charismatic			western	lowest	2	0	0.782934			30-35 years
47	13	2	9	western	782934	rural	boy	yes			yes	4	4	very large	other home		yes		32		pentecostal/charismatic			western	lowest	2	0	0.782934	2nd trim	2-4 visits	30-35 years
47	14	6	1	western	782934	rural	girl	yes			yes	5	3	larger than average	public: govt hospital	no	no	3	22	sss/shs/tech/voc/comm	pentecostal/charismatic			western	second	2	0	0.782934	2nd trim	2-4 visits	20-24 years
47	15	2	4	western	782934	rural	girl	yes			yes	4	3	very small	public: govt health center/clinic	no	no		28		pentecostal/charismatic			western	lowest	2	0	0.782934	2nd trim	2-4 visits	25-29 years
47	17	2	2	western	782934	rural	girl	yes											27	primary	no religion			western	lowest	2	0	0.782934			25-29 years
47	17	2	3	western	782934	rural	girl	yes			yes	6	2	smaller than average	other home		no		27	primary	no religion			western	lowest	2	0	0.782934	2nd trim	2-4 visits	25-29 years
47	18	2	5	western	782934	rural	boy	yes			yes	4	9	larger than average	other home		no		30		pentecostal/charismatic			western	lowest	2	0	0.782934	2nd trim	>4 visits	30-35 years
47	20	2	4	western	782934	rural	boy	yes			yes	2	10	average	public: govt health center/clinic	no	no	6	30		pentecostal/charismatic			western	lowest	2	0	0.782934	1st trim	>4 visits	30-35 years
47	22	2	2	western	782934	rural	girl	yes											29		other christian			western	lowest	2	0	0.782934			25-29 years
47	22	2	3	western	782934	rural	girl	yes			yes	3	5	smaller than average	her home		no		29		other christian			western	lowest	2	0	0.782934	1st trim	>4 visits	25-29 years
47	24	2	10	western	782934	rural	girl	no		12	yes	5	6	average	public: govt hospital	no	no	3	49	middle	pentecostal/charismatic			western	lowest	2	0	0.782934	2nd trim	>4 visits	35-49 years
47	28	2	3	western	782934	rural	girl	yes			yes	5	3	smaller than average	public: govt health center/clinic	no	no	4	30		pentecostal/charismatic			western	lowest	2	0	0.782934	2nd trim	2-4 visits	30-35 years
47	29	2	5	western	782934	rural	boy	yes											34	jss/jhs	pentecostal/charismatic			western	second	2	0	0.782934			30-35 years
47	29	2	6	western	782934	rural	boy	yes			yes	5	4	average	private: hospital/clinic	no	no	60	34	jss/jhs	pentecostal/charismatic			western	second	2	0	0.782934	2nd trim	2-4 visits	30-35 years
47	30	2	5	western	782934	rural	boy	yes			yes	5	4	very large	public: govt hospital	no	yes		30		other christian			western	lowest	2	0	0.782934	2nd trim	2-4 visits	30-35 years
48	1	3	2	western	1473889	rural	boy	yes			yes	3	9	larger than average	other		no		25	jss/jhs	other christian			western	lowest	2	0	1.47389	1st trim	>4 visits	25-29 years
48	1	4	1	western	1473889	rural	girl	yes			yes	4	12	larger than average	public: govt hospital	no	no		23	jss/jhs	pentecostal/charismatic			western	lowest	2	0	1.47389	2nd trim	>4 visits	20-24 years
48	2	2	4	western	1473889	rural	boy	yes											31	jss/jhs	other christian			western	middle	2	0	1.47389			30-35 years
48	2	2	5	western	1473889	rural	girl	yes			yes	6	5	average	her home		no		31	jss/jhs	other christian			western	middle	2	0	1.47389	2nd trim	>4 visits	30-35 years
48	3	2	1	western	1473889	rural	boy	yes											33	jss/jhs	methodist			western	middle	2	0	1.47389			30-35 years
48	3	2	2	western	1473889	rural	boy	yes											33	jss/jhs	methodist			western	middle	2	0	1.47389			30-35 years
48	3	2	3	western	1473889	rural	boy	yes			yes	5	7	smaller than average	public: govt hospital	no	yes	6	33	jss/jhs	methodist			western	middle	2	0	1.47389	2nd trim	>4 visits	30-35 years
48	4	1	5	western	1473889	rural	boy	yes			yes	4	9	average	public: govt health center/clinic	no	no	3	35		pentecostal/charismatic			western	second	2	0	1.47389	2nd trim	>4 visits	30-35 years
48	6	2	1	western	1473889	rural	boy	yes											20	jss/jhs	pentecostal/charismatic			western	middle	2	0	1.47389			20-24 years
48	6	2	2	western	1473889	rural	girl	yes			yes	5	4	very small	her home		no		20	jss/jhs	pentecostal/charismatic			western	middle	2	0	1.47389	2nd trim	2-4 visits	20-24 years
48	8	2	3	western	1473889	rural	boy	yes			yes	2	9	average	public: govt hospital	no	yes	6	35	jss/jhs	pentecostal/charismatic			western	second	2	0	1.47389	1st trim	>4 visits	30-35 years
48	11	1	3	western	1473889	rural	girl	yes											34	jss/jhs	catholic			western	middle	2	0	1.47389			30-35 years
48	11	1	4	western	1473889	rural	boy	yes			yes	2	18	smaller than average	public: govt health center/clinic	no	no	4	34	jss/jhs	catholic			western	middle	2	0	1.47389	1st trim	>4 visits	30-35 years
48	12	1	12	western	1473889	rural	girl	yes											39	jss/jhs	pentecostal/charismatic			western	second	2	0	1.47389			35-49 years
48	12	1	14	western	1473889	rural	boy	yes			yes	4	12	very large	public: govt hospital	no	yes		39	jss/jhs	pentecostal/charismatic			western	second	2	0	1.47389	2nd trim	>4 visits	35-49 years
48	12	2	1	western	1473889	rural	boy	yes			yes	1	10	larger than average	public: govt hospital	no	yes		20	sss/shs/tech/voc/comm	pentecostal/charismatic			western	second	2	0	1.47389	1st trim	>4 visits	20-24 years
48	18	2	6	western	1473889	rural	girl	yes											40		other christian		separated	western	second	2	0	1.47389			35-49 years
48	18	2	7	western	1473889	rural	girl	yes			yes	2	4	smaller than average	public: govt hospital	yes	no		40		other christian		separated	western	second	2	0	1.47389	1st trim	2-4 visits	35-49 years
48	23	2	2	western	1473889	rural	girl	yes											34		other christian			western	second	2	0	1.47389			30-35 years
48	23	2	4	western	1473889	rural	girl	yes			no			very large	her home		yes		34		other christian			western	second	2	0	1.47389			30-35 years
48	24	4	2	western	1473889	rural	girl	yes			yes	2	6	very large	public: govt hospital	no	yes		20	jss/jhs	catholic			western	fourth	2	0	1.47389	1st trim	>4 visits	20-24 years
48	25	2	1	western	1473889	rural	girl	yes											22		other christian			western	second	2	0	1.47389			20-24 years
48	25	2	2	western	1473889	rural	boy	yes			yes	3	5	average	other home		no		22		other christian			western	second	2	0	1.47389	1st trim	>4 visits	20-24 years
48	26	3	1	western	1473889	rural	girl	yes			yes	4	8	average	other home		no		19	jss/jhs	pentecostal/charismatic			western	middle	2	0	1.47389	2nd trim	>4 visits	15-19 years
48	27	3	4	western	1473889	rural	girl	yes											30	primary	no religion			western	second	2	0	1.47389			30-35 years
48	27	3	5	western	1473889	rural	girl	yes			yes	6	4	very large	her home		yes		30	primary	no religion			western	second	2	0	1.47389	2nd trim	2-4 visits	30-35 years
49	4	2	6	western	2273976	urban	girl	yes			yes	4	6	very large	public: govt hospital	yes	no		43	secondary/tech/voc/comm	catholic			western	fourth	1	0	2.27398	2nd trim	>4 visits	35-49 years
49	9	2	8	western	2273976	urban	girl	yes			no			average	her home		no		35	jss/jhs	pentecostal/charismatic			western	middle	1	0	2.27398			30-35 years
49	10	2	2	western	2273976	urban	girl	yes			yes	5	9	smaller than average	public: govt hospital	no	yes		34	jss/jhs	pentecostal/charismatic			western	fourth	1	0	2.27398	2nd trim	>4 visits	30-35 years
49	12	2	1	western	2273976	urban	boy	yes											29	higher	methodist			western	highest	1	0	2.27398			25-29 years
49	12	2	2	western	2273976	urban	girl	yes			yes	2	10	average	public: govt hospital	no	yes	4	29	higher	methodist			western	highest	1	0	2.27398	1st trim	>4 visits	25-29 years
49	16	2	1	western	2273976	urban	boy	no		0									28	higher	methodist			western	fourth	1	1	2.27398			25-29 years
49	16	2	2	western	2273976	urban	girl	yes			yes	1	10	very small	public: govt hospital	yes	no		28	higher	methodist			western	fourth	1	0	2.27398	1st trim	>4 visits	25-29 years
49	17	2	3	western	2273976	urban	girl	yes											21	jss/jhs	presbyterian			western	second	1	0	2.27398			20-24 years
49	17	2	4	western	2273976	urban	boy	yes			yes	1	10	very small	public: govt hospital	no	yes		21	jss/jhs	presbyterian			western	second	1	0	2.27398	1st trim	>4 visits	20-24 years
49	20	2	4	western	2273976	urban	boy	yes			yes	5	6	very large	public: govt hospital	no	no		36		other christian			western	middle	1	0	2.27398	2nd trim	>4 visits	35-49 years
49	23	2	7	western	2273976	urban	boy	yes			yes	4	9	very large	public: govt hospital	no	yes	7	29	primary	pentecostal/charismatic			western	fourth	1	0	2.27398	2nd trim	>4 visits	25-29 years
49	24	1	1	western	2273976	urban	boy	yes											28	higher	other christian			western	highest	1	0	2.27398			25-29 years
49	24	1	2	western	2273976	urban	girl	yes			yes	1	11	very small	public: govt hospital	no	yes	7	28	higher	other christian			western	highest	1	0	2.27398	1st trim	>4 visits	25-29 years
49	26	2	6	western	2273976	urban	boy	yes											33	jss/jhs	pentecostal/charismatic			western	fourth	1	0	2.27398			30-35 years
49	26	2	7	western	2273976	urban	boy	yes			yes	5	6	smaller than average	her home		no		33	jss/jhs	pentecostal/charismatic			western	fourth	1	0	2.27398	2nd trim	>4 visits	30-35 years
49	27	1	3	western	2273976	urban	girl	yes			yes	3	16	very large	other		no		28	jss/jhs	pentecostal/charismatic		divorced	western	second	1	0	2.27398	1st trim	>4 visits	25-29 years
49	28	2	2	western	2273976	urban	boy	yes			yes	3	9	average	public: govt hospital	no	yes	14	29	sss/shs/tech/voc/comm	catholic			western	fourth	1	0	2.27398	1st trim	>4 visits	25-29 years
50	1	2	3	western	1359482	rural	girl	yes											26	jss/jhs	pentecostal/charismatic			western	lowest	2	0	1.35948			25-29 years
50	1	2	4	western	1359482	rural	boy	yes			yes	3	9	smaller than average	public: govt hospital	no	yes	3	26	jss/jhs	pentecostal/charismatic			western	lowest	2	0	1.35948	1st trim	>4 visits	25-29 years
50	8	2	7	western	1359482	rural	girl	yes			yes	5	3	very small	her home		no		39		pentecostal/charismatic			western	lowest	2	0	1.35948	2nd trim	2-4 visits	35-49 years
50	12	4	2	western	1359482	rural	boy	yes			yes	2	8	average	public: govt health center/clinic	no	no	1	23	jss/jhs	pentecostal/charismatic			western	second	2	0	1.35948	1st trim	>4 visits	20-24 years
50	12	8	3	western	1359482	rural	girl	yes			yes	1	8	very large	her home		no		30	jss/jhs	other christian			western	second	2	0	1.35948	1st trim	>4 visits	30-35 years
50	13	1	7	western	1359482	rural	boy	yes											35		pentecostal/charismatic			western	lowest	2	0	1.35948			30-35 years
50	13	1	8	western	1359482	rural	girl	yes			yes	4	1	very small	her home		no		35		pentecostal/charismatic			western	lowest	2	0	1.35948	2nd trim	First visit	30-35 years
50	14	2	1	western	1359482	rural	boy	yes											22		presbyterian			western	lowest	2	0	1.35948			20-24 years
50	14	2	2	western	1359482	rural	girl	yes			yes	3	6	average	her home		no		22		presbyterian			western	lowest	2	0	1.35948	1st trim	>4 visits	20-24 years
50	16	2	4	western	1359482	rural	boy	yes			yes	2	7	very large	public: govt hospital	yes	no	1	40	sss/shs/tech/voc/comm	pentecostal/charismatic			western	lowest	2	0	1.35948	1st trim	>4 visits	35-49 years
50	17	2	8	western	1359482	rural	boy	yes			yes	3	11	average	public: govt hospital	no	no	4	35		no religion			western	lowest	2	0	1.35948	1st trim	>4 visits	30-35 years
50	18	2	3	western	1359482	rural	boy	yes			yes	3	8	larger than average	public: govt hospital	yes	no	2	33	sss/shs/tech/voc/comm	pentecostal/charismatic			western	second	2	0	1.35948	1st trim	>4 visits	30-35 years
50	20	2	2	western	1359482	rural	boy	yes											23		pentecostal/charismatic			western	lowest	2	0	1.35948			20-24 years
50	20	2	4	western	1359482	rural	boy	yes			no			smaller than average	her home		no		23		pentecostal/charismatic			western	lowest	2	0	1.35948			20-24 years
50	23	3	2	western	1359482	rural	boy	yes			yes	3	6	smaller than average	her home		no		26	jss/jhs	methodist			western	lowest	2	0	1.35948	1st trim	>4 visits	25-29 years
51	3	2	2	western	785022	rural	girl	no		24									35	jss/jhs	pentecostal/charismatic			western	lowest	2	0	0.785022			30-35 years
51	3	2	3	western	785022	rural	boy	yes			yes	2	9	average	public: govt hospital	yes	no	3	35	jss/jhs	pentecostal/charismatic			western	lowest	2	0	0.785022	1st trim	>4 visits	30-35 years
51	6	3	1	western	785022	rural	boy	yes											20	jss/jhs	other christian			western	lowest	2	0	0.785022			20-24 years
51	6	3	2	western	785022	rural	boy	yes			yes	4	6	average	public: govt health center/clinic	no	yes		20	jss/jhs	other christian			western	lowest	2	0	0.785022	2nd trim	>4 visits	20-24 years
51	7	2	1	western	785022	rural	boy	yes											24	jss/jhs	pentecostal/charismatic			western	lowest	2	0	0.785022			20-24 years
51	7	2	2	western	785022	rural	boy	yes			yes	3	5	average	public: govt hospital	no	yes		24	jss/jhs	pentecostal/charismatic			western	lowest	2	0	0.785022	1st trim	>4 visits	20-24 years
51	9	2	5	western	785022	rural	girl	yes			yes	5	3	very small	public: govt health center/clinic	no	no	6	39	jss/jhs	catholic			western	lowest	2	0	0.785022	2nd trim	2-4 visits	35-49 years
51	12	2	2	western	785022	rural	girl	yes			yes	4	6	average	public: govt hospital	no	no		22	jss/jhs	pentecostal/charismatic			western	lowest	2	0	0.785022	2nd trim	>4 visits	20-24 years
51	15	2	6	western	785022	rural	boy	yes											34	primary	other christian			western	lowest	2	0	0.785022			30-35 years
51	15	2	7	western	785022	rural	girl	yes			yes	3	6	average	public: govt health post/chps	no	yes	1	34	primary	other christian			western	lowest	2	0	0.785022	1st trim	>4 visits	30-35 years
51	16	3	4	western	785022	rural	girl	yes			yes	2	10	very small	public: govt health center/clinic	no	yes	4	29	jss/jhs	pentecostal/charismatic			western	second	2	0	0.785022	1st trim	>4 visits	25-29 years
51	16	5	1	western	785022	rural	boy	yes			yes	4	1	smaller than average	public: govt health center/clinic	no	no	0	20	sss/shs/tech/voc/comm	other christian			western	second	2	0	0.785022	2nd trim	First visit	20-24 years
51	17	2	3	western	785022	rural	girl	yes											30		catholic			western	lowest	2	0	0.785022			30-35 years
51	17	2	4	western	785022	rural	boy	yes			yes	2	8	larger than average	public: govt health center/clinic	no	no		30		catholic			western	lowest	2	0	0.785022	1st trim	>4 visits	30-35 years
51	18	2	7	western	785022	rural	girl	yes											38		pentecostal/charismatic			western	lowest	2	0	0.785022			35-49 years
51	18	2	8	western	785022	rural	boy	yes			yes	2	12	very large	public: govt health center/clinic	no	yes		38		pentecostal/charismatic			western	lowest	2	0	0.785022	1st trim	>4 visits	35-49 years
51	19	2	5	western	785022	rural	girl	yes			yes	4	6	smaller than average	public: govt health center/clinic	no	yes	6	45	primary	other christian			western	lowest	2	0	0.785022	2nd trim	>4 visits	35-49 years
51	20	3	2	western	785022	rural	boy	yes			yes	6	3	average	public: govt hospital	no	yes		20	primary	pentecostal/charismatic			western	second	2	0	0.785022	2nd trim	2-4 visits	20-24 years
51	21	5	2	western	785022	rural	girl	yes			yes	2	9	smaller than average	public: govt health center/clinic	no	no	4	30	jss/jhs	methodist			western	lowest	2	0	0.785022	1st trim	>4 visits	30-35 years
51	26	2	4	western	785022	rural	boy	yes											31		pentecostal/charismatic			western	lowest	2	0	0.785022			30-35 years
51	26	2	5	western	785022	rural	boy	yes											31		pentecostal/charismatic			western	lowest	2	0	0.785022			30-35 years
51	26	2	6	western	785022	rural	girl	yes			yes	3	12	larger than average	public: govt hospital	no	yes	8	31		pentecostal/charismatic			western	lowest	2	0	0.785022	1st trim	>4 visits	30-35 years
51	28	3	1	western	785022	rural	boy	yes											28	higher	other christian			western	middle	2	0	0.785022			25-29 years
51	28	3	2	western	785022	rural	boy	yes			yes	3	10	average	public: govt hospital	yes	no	3	28	higher	other christian			western	middle	2	0	0.785022	1st trim	>4 visits	25-29 years
51	29	2	1	western	785022	rural	girl	yes											22	jss/jhs	presbyterian			western	lowest	2	0	0.785022			20-24 years
51	29	2	2	western	785022	rural	girl	yes			yes	2	8	very large	public: govt health center/clinic	no	no		22	jss/jhs	presbyterian			western	lowest	2	0	0.785022	1st trim	>4 visits	20-24 years
52	1	3	5	western	1161815	rural	girl	yes											36	jss/jhs	islam			western	middle	2	0	1.16182			35-49 years
52	1	3	6	western	1161815	rural	boy	yes											36	jss/jhs	islam			western	middle	2	0	1.16182			35-49 years
52	1	3	7	western	1161815	rural	girl	yes			yes	3	8	average	her home		no		36	jss/jhs	islam			western	middle	2	0	1.16182	1st trim	>4 visits	35-49 years
52	3	2	5	western	1161815	rural	girl	yes											32		pentecostal/charismatic			western	lowest	2	0	1.16182			30-35 years
52	3	2	6	western	1161815	rural	boy	yes			yes	3	12	smaller than average	her home		no		32		pentecostal/charismatic			western	lowest	2	0	1.16182	1st trim	>4 visits	30-35 years
52	8	2	2	western	1161815	rural	girl	yes			yes	2	8	very small	her home		no		25		pentecostal/charismatic			western	second	2	0	1.16182	1st trim	>4 visits	25-29 years
52	13	2	4	western	1161815	rural	girl	yes											31		islam			western	second	2	0	1.16182			30-35 years
52	13	2	5	western	1161815	rural	girl	yes											31		islam			western	second	2	0	1.16182			30-35 years
52	13	2	6	western	1161815	rural	girl	yes			yes	3	11	larger than average	her home		no		31		islam			western	second	2	0	1.16182	1st trim	>4 visits	30-35 years
52	15	2	3	western	1161815	rural	boy	yes			yes	3	8	very small	public: govt hospital	no	no	7	28	jss/jhs	other christian		widowed	western	second	2	0	1.16182	1st trim	>4 visits	25-29 years
52	16	2	8	western	1161815	rural	boy	yes			yes	3	11	larger than average	public: govt hospital	yes	no	7	37	primary	other christian			western	middle	2	0	1.16182	1st trim	>4 visits	35-49 years
52	17	2	6	western	1161815	rural	boy	yes			yes	3	8	average	public: govt hospital	no	no		33	jss/jhs	catholic			western	second	2	0	1.16182	1st trim	>4 visits	30-35 years
52	18	2	6	western	1161815	rural	boy	yes											37		islam			western	second	2	0	1.16182			35-49 years
52	18	2	7	western	1161815	rural	boy	no		0									37		islam			western	second	2	1	1.16182			35-49 years
52	18	2	8	western	1161815	rural	boy	yes			yes	1	16	very large	public: govt hospital	no	no		37		islam			western	second	2	0	1.16182	1st trim	>4 visits	35-49 years
52	20	2	2	western	1161815	rural	boy	yes											37		pentecostal/charismatic			western	second	2	0	1.16182			35-49 years
52	20	2	3	western	1161815	rural	girl	yes											37		pentecostal/charismatic			western	second	2	0	1.16182			35-49 years
52	20	2	4	western	1161815	rural	boy	yes			yes	2	11	average	public: govt hospital	no	yes		37		pentecostal/charismatic			western	second	2	0	1.16182	1st trim	>4 visits	35-49 years
52	21	3	2	western	1161815	rural	girl	no		11	yes	1	10	average	public: govt hospital	yes	no	2	25	jss/jhs	anglican			western	middle	2	0	1.16182	1st trim	>4 visits	25-29 years
52	21	4	1	western	1161815	rural	boy	yes											24	primary	catholic		separated	western	middle	2	0	1.16182			20-24 years
52	21	4	2	western	1161815	rural	girl	no		24	yes	3	7	average	other		no		24	primary	catholic		separated	western	middle	2	0	1.16182	1st trim	>4 visits	20-24 years
52	21	6	3	western	1161815	rural	boy	yes											21	jss/jhs	other christian			western	middle	2	0	1.16182			20-24 years
52	21	6	4	western	1161815	rural	girl	yes			yes	2	8	smaller than average	public: govt hospital	no	no		21	jss/jhs	other christian			western	middle	2	0	1.16182	1st trim	>4 visits	20-24 years
52	24	3	1	western	1161815	rural	girl	yes			yes	3	8	average	public: govt hospital	no	no	4	21	jss/jhs	methodist		divorced	western	middle	2	0	1.16182	1st trim	>4 visits	20-24 years
52	26	2	2	western	1161815	rural	girl	yes			yes	4	5	very large	public: govt hospital	no	yes	3	27	higher	pentecostal/charismatic			western	middle	2	0	1.16182	2nd trim	>4 visits	25-29 years
52	28	2	1	western	1161815	rural	boy	yes			yes	3	7	average	public: govt hospital	yes	no	3	22	sss/shs/tech/voc/comm	other christian			western	middle	2	0	1.16182	1st trim	>4 visits	20-24 years
52	29	2	8	western	1161815	rural	boy	yes			yes	3	7	average	public: govt hospital	no	no	2	35	primary	catholic			western	second	2	0	1.16182	1st trim	>4 visits	30-35 years
53	1	2	1	western	840743	rural	girl	yes											22	primary	anglican			western	middle	2	0	0.840743			20-24 years
53	1	2	2	western	840743	rural	girl	yes			yes	2	9	very small	public: govt hospital	no	yes		22	primary	anglican			western	middle	2	0	0.840743	1st trim	>4 visits	20-24 years
53	2	2	4	western	840743	rural	girl	yes			yes	2	8	larger than average	public: govt hospital	no	no		28		catholic			western	second	2	0	0.840743	1st trim	>4 visits	25-29 years
53	4	2	4	western	840743	rural	boy	yes											40		islam			western	second	2	0	0.840743			35-49 years
53	4	2	5	western	840743	rural	boy	yes			yes	3	7	average	public: govt hospital	no	yes	7	40		islam			western	second	2	0	0.840743	1st trim	>4 visits	35-49 years
53	7	2	4	western	840743	rural	boy	yes											35		other christian			western	second	2	0	0.840743			30-35 years
53	7	2	5	western	840743	rural	boy	yes			yes	2	11	very large	public: govt hospital	no	yes		35		other christian			western	second	2	0	0.840743	1st trim	>4 visits	30-35 years
53	9	2	6	western	840743	rural	girl	yes			yes	6	5	very large	other home		no		35		pentecostal/charismatic			western	lowest	2	0	0.840743	2nd trim	>4 visits	30-35 years
53	10	2	5	western	840743	rural	girl	yes			yes	2	5	very large	public: govt hospital	yes	yes		38		islam			western	second	2	0	0.840743	1st trim	>4 visits	35-49 years
53	11	2	8	western	840743	rural	girl	yes											35	primary	other christian			western	lowest	2	0	0.840743			30-35 years
53	11	2	9	western	840743	rural	boy	yes			yes	1	5	very large	public: govt health center/clinic	no	yes		35	primary	other christian			western	lowest	2	0	0.840743	1st trim	>4 visits	30-35 years
53	12	2	1	western	840743	rural	boy	yes											30		anglican			western	lowest	2	0	0.840743			30-35 years
53	12	2	3	western	840743	rural	girl	yes			yes	2	3	average	her home		no		30		anglican			western	lowest	2	0	0.840743	1st trim	2-4 visits	30-35 years
53	16	2	5	western	840743	rural	boy	yes											35	jss/jhs	pentecostal/charismatic			western	second	2	0	0.840743			30-35 years
53	16	2	6	western	840743	rural	girl	yes			yes	5	5	smaller than average	public: govt hospital	no	no	4	35	jss/jhs	pentecostal/charismatic			western	second	2	0	0.840743	2nd trim	>4 visits	30-35 years
53	18	2	1	western	840743	rural	boy	yes			yes	3	11	average	public: govt health center/clinic	no	no		20	primary	anglican			western	middle	2	0	0.840743	1st trim	>4 visits	20-24 years
53	20	2	1	western	840743	rural	boy	yes			yes	3	5	average	public: govt hospital	no	yes	7	21	primary	anglican			western	second	2	0	0.840743	1st trim	>4 visits	20-24 years
53	22	2	4	western	840743	rural	girl	yes			yes	3	7	smaller than average	her home		no		34		anglican			western	second	2	0	0.840743	1st trim	>4 visits	30-35 years
53	22	3	1	western	840743	rural	boy	yes											28	sss/shs/tech/voc/comm	pentecostal/charismatic			western	second	2	0	0.840743			25-29 years
53	22	3	3	western	840743	rural	girl	yes			yes	3	6	smaller than average	her home		no		28	sss/shs/tech/voc/comm	pentecostal/charismatic			western	second	2	0	0.840743	1st trim	>4 visits	25-29 years
53	23	2	4	western	840743	rural	boy	yes			yes	3	5	larger than average	other		no		34	jss/jhs	catholic			western	second	2	0	0.840743	1st trim	>4 visits	30-35 years
53	25	2	5	western	840743	rural	boy	yes			yes	4	5	very large	public: govt health center/clinic	no	yes	0	33		islam			western	second	2	0	0.840743	2nd trim	>4 visits	30-35 years
53	26	2	7	western	840743	rural	boy	yes											45		pentecostal/charismatic			western	lowest	2	0	0.840743			35-49 years
53	26	2	8	western	840743	rural	boy	yes			yes	4	4	very large	her home		no		45		pentecostal/charismatic			western	lowest	2	0	0.840743	2nd trim	2-4 visits	35-49 years
53	28	3	2	western	840743	rural	girl	yes			no			very large	her home		no		26	sss/shs/tech/voc/comm	pentecostal/charismatic			western	lowest	2	0	0.840743			25-29 years
54	5	4	1	western	1754410	rural	girl	yes			yes	1	3	average	public: govt hospital	no	yes		20	sss/shs/tech/voc/comm	anglican			western	lowest	2	0	1.75441	1st trim	2-4 visits	20-24 years
54	7	1	3	western	1754410	rural	girl	yes			yes	4	4	average	public: govt hospital	no	yes		22	primary	presbyterian			western	lowest	2	0	1.75441	2nd trim	2-4 visits	20-24 years
54	8	4	1	western	1754410	rural	girl	yes			yes	3	4	average	public: govt hospital	no	yes		17	primary	pentecostal/charismatic			western	second	2	0	1.75441	1st trim	2-4 visits	15-19 years
54	9	1	2	western	1754410	rural	girl	yes			yes	1	10	very small	public: govt health center/clinic	no	yes	0	27		pentecostal/charismatic			western	second	2	0	1.75441	1st trim	>4 visits	25-29 years
54	11	2	8	western	1754410	rural	boy	yes			yes	3	10	very large	public: govt hospital	yes	no		42	middle	pentecostal/charismatic			western	second	2	0	1.75441	1st trim	>4 visits	35-49 years
54	14	2	2	western	1754410	rural	girl	yes			yes	3	9	larger than average	public: govt hospital	no	yes		40	jss/jhs	pentecostal/charismatic			western	middle	2	0	1.75441	1st trim	>4 visits	35-49 years
54	14	3	1	western	1754410	rural	boy	yes			yes	6	4	very small	public: govt hospital	yes	no	0	21	jss/jhs	pentecostal/charismatic			western	middle	2	0	1.75441	2nd trim	2-4 visits	20-24 years
54	17	1	2	western	1754410	rural	boy	yes			yes	4	5	larger than average	public: govt hospital	no	yes	2	26	sss/shs/tech/voc/comm	pentecostal/charismatic			western	second	2	0	1.75441	2nd trim	>4 visits	25-29 years
54	20	1	4	western	1754410	rural	girl	yes											40	jss/jhs	pentecostal/charismatic		divorced	western	middle	2	0	1.75441			35-49 years
54	20	1	5	western	1754410	rural	girl	yes			yes	2	9	smaller than average	public: govt hospital	no	no	4	40	jss/jhs	pentecostal/charismatic		divorced	western	middle	2	0	1.75441	1st trim	>4 visits	35-49 years
54	21	2	7	western	1754410	rural	boy	yes			yes	1	12	very large	public: govt hospital	yes	no		37	jss/jhs	other christian			western	middle	2	0	1.75441	1st trim	>4 visits	35-49 years
54	28	2	4	western	1754410	rural	boy	yes											24	primary	pentecostal/charismatic			western	middle	2	0	1.75441			20-24 years
54	28	2	5	western	1754410	rural	girl	yes			yes	5	5	average	public: govt health center/clinic	no	yes	6	24	primary	pentecostal/charismatic			western	middle	2	0	1.75441	2nd trim	>4 visits	20-24 years
54	29	3	1	western	1754410	rural	boy	yes			yes	4	5	smaller than average	public: govt hospital	no	no	4	22	jss/jhs	anglican			western	middle	2	0	1.75441	2nd trim	>4 visits	20-24 years
54	30	3	3	western	1754410	rural	boy	yes			yes	4	5	average	public: govt hospital	no	yes		28	jss/jhs	methodist		divorced	western	second	2	0	1.75441	2nd trim	>4 visits	25-29 years
55	1	2	8	western	2246110	urban	girl	yes			yes	3	6	very small	public: govt hospital	yes	no		35	sss/shs/tech/voc/comm	pentecostal/charismatic			western	fourth	1	0	2.24611	1st trim	>4 visits	30-35 years
55	13	3	7	western	2246110	urban	girl	yes			yes	3	4	smaller than average	public: govt hospital	yes	no		34	primary	presbyterian			western	second	1	0	2.24611	1st trim	2-4 visits	30-35 years
55	15	2	1	western	2246110	urban	boy	yes											20	jss/jhs	pentecostal/charismatic		divorced	western	second	1	0	2.24611			20-24 years
55	15	2	2	western	2246110	urban	boy	yes			yes	3	6	average	public: govt health center/clinic	no	yes		20	jss/jhs	pentecostal/charismatic		divorced	western	second	1	0	2.24611	1st trim	>4 visits	20-24 years
55	17	2	5	western	2246110	urban	girl	yes											35	jss/jhs	methodist			western	fourth	1	0	2.24611			30-35 years
55	17	2	6	western	2246110	urban	boy	no		0	yes	2	8	average	public: govt health center/clinic	no	yes		35	jss/jhs	methodist			western	fourth	1	1	2.24611	1st trim	>4 visits	30-35 years
55	21	2	3	western	2246110	urban	boy	yes											31	jss/jhs	pentecostal/charismatic			western	fourth	1	0	2.24611			30-35 years
55	21	2	4	western	2246110	urban	boy	yes			yes	2	6	average	public: govt health center/clinic	no	yes	6	31	jss/jhs	pentecostal/charismatic			western	fourth	1	0	2.24611	1st trim	>4 visits	30-35 years
55	24	2	2	western	2246110	urban	girl	yes											30	sss/shs/tech/voc/comm	other christian			western	middle	1	0	2.24611			30-35 years
55	24	2	3	western	2246110	urban	boy	yes			yes	5	7	very large	public: govt hospital	no	yes	3	30	sss/shs/tech/voc/comm	other christian			western	middle	1	0	2.24611	2nd trim	>4 visits	30-35 years
55	28	2	2	western	2246110	urban	girl	yes			yes	4	6	larger than average	public: govt hospital	no	yes	1	26	jss/jhs	other christian			western	fourth	1	0	2.24611	2nd trim	>4 visits	25-29 years
56	5	2	7	western	2149276	urban	girl	yes			yes	3	8	very small	public: govt hospital	no	yes	6	32	primary	pentecostal/charismatic			western	highest	1	0	2.14928	1st trim	>4 visits	30-35 years
56	9	1	4	western	2149276	urban	boy	no		0									30	secondary/tech/voc/comm	other christian			western	fourth	1	1	2.14928			30-35 years
56	9	1	5	western	2149276	urban	boy	yes											30	secondary/tech/voc/comm	other christian			western	fourth	1	0	2.14928			30-35 years
56	9	1	6	western	2149276	urban	girl	yes			yes	5	6	smaller than average	public: govt hospital	no	yes	1	30	secondary/tech/voc/comm	other christian			western	fourth	1	0	2.14928	2nd trim	>4 visits	30-35 years
56	11	2	10	western	2149276	urban	girl	yes			yes	4	6	average	public: govt health center/clinic	no	no	6	47		pentecostal/charismatic			western	middle	1	0	2.14928	2nd trim	>4 visits	35-49 years
56	15	2	3	western	2149276	urban	girl	yes			yes	3	9	very small	public: govt health center/clinic	no	yes	3	26	sss/shs/tech/voc/comm	anglican			western	fourth	1	0	2.14928	1st trim	>4 visits	25-29 years
56	18	2	1	western	2149276	urban	boy	no		0									29	sss/shs/tech/voc/comm	pentecostal/charismatic			western	fourth	1	1	2.14928			25-29 years
56	18	2	2	western	2149276	urban	boy	yes			yes	2	11	larger than average	public: govt health center/clinic	no	yes		29	sss/shs/tech/voc/comm	pentecostal/charismatic			western	fourth	1	0	2.14928	1st trim	>4 visits	25-29 years
56	19	2	2	western	2149276	urban	girl	yes			yes	3	12	very large	other		no		27	jss/jhs	catholic		separated	western	middle	1	0	2.14928	1st trim	>4 visits	25-29 years
56	24	2	1	western	2149276	urban	boy	yes			yes	3	7	very large	public: govt hospital	no	yes		22	sss/shs/tech/voc/comm	pentecostal/charismatic			western	highest	1	0	2.14928	1st trim	>4 visits	20-24 years
56	26	1	4	western	2149276	urban	boy	yes			yes	3	8	very large	public: govt health center/clinic	no	no		34		pentecostal/charismatic		divorced	western	middle	1	0	2.14928	1st trim	>4 visits	30-35 years
56	28	2	6	western	2149276	urban	girl	yes			yes	3	6	average	public: govt health center/clinic	no	yes		38	jss/jhs	catholic			western	middle	1	0	2.14928	1st trim	>4 visits	35-49 years
57	3	1	2	western	1670375	rural	girl	yes											25	jss/jhs	catholic			western	middle	2	0	1.67037			25-29 years
57	3	1	3	western	1670375	rural	girl	yes			yes	2	8	average	private: hospital/clinic	no	no		25	jss/jhs	catholic			western	middle	2	0	1.67037	1st trim	>4 visits	25-29 years
57	8	2	3	western	1670375	rural	boy	yes			yes	2	7	smaller than average	public: govt health center/clinic	no	yes	8	30	primary	islam			western	second	2	0	1.67037	1st trim	>4 visits	30-35 years
57	10	1	6	western	1670375	rural	girl	yes			yes	1	13	very large	private: hospital/clinic	no	yes	4	35	jss/jhs	methodist			western	second	2	0	1.67037	1st trim	>4 visits	30-35 years
57	13	1	4	western	1670375	rural	boy	no		0									32	jss/jhs	methodist			western	second	2	1	1.67037			30-35 years
57	14	2	3	western	1670375	rural	girl	yes			yes	2	11	very large	private: hospital/clinic	no	yes	5	23	jss/jhs	pentecostal/charismatic			western	second	2	0	1.67037	1st trim	>4 visits	20-24 years
57	17	1	4	western	1670375	rural	boy	yes			yes	5	6	average	public: govt hospital	no	no		42	middle	other christian			western	second	2	0	1.67037	2nd trim	>4 visits	35-49 years
57	18	1	2	western	1670375	rural	girl	yes											24	sss/shs/tech/voc/comm	pentecostal/charismatic			western	middle	2	0	1.67037			20-24 years
57	18	1	4	western	1670375	rural	girl	yes			yes	3	5	average	public: govt hospital	no	yes	6	24	sss/shs/tech/voc/comm	pentecostal/charismatic			western	middle	2	0	1.67037	1st trim	>4 visits	20-24 years
57	19	2	5	western	1670375	rural	girl	no		11									40		anglican		widowed	western	second	2	0	1.67037			35-49 years
57	19	2	6	western	1670375	rural	boy	yes			yes	3	7	larger than average	her home		yes		40		anglican		widowed	western	second	2	0	1.67037	1st trim	>4 visits	35-49 years
57	24	1	1	western	1670375	rural	boy	yes			yes	4	7	average	public: govt health center/clinic	no	yes	7	21	jss/jhs	pentecostal/charismatic			western	middle	2	0	1.67037	2nd trim	>4 visits	20-24 years
57	25	2	4	western	1670375	rural	boy	yes											35	jss/jhs	pentecostal/charismatic			western	highest	2	0	1.67037			30-35 years
57	25	2	5	western	1670375	rural	girl	yes			yes	2	7	average	public: govt health center/clinic	no	yes	40	35	jss/jhs	pentecostal/charismatic			western	highest	2	0	1.67037	1st trim	>4 visits	30-35 years
57	28	2	1	western	1670375	rural	girl	yes			yes	2	8	very large	public: govt health center/clinic	no	yes	40	26	sss/shs/tech/voc/comm	pentecostal/charismatic			western	fourth	2	0	1.67037	1st trim	>4 visits	25-29 years
58	1	1	6	western	1434141	rural	boy	yes			yes	3	9	average	public: govt health center/clinic	no	yes	8	40		presbyterian		divorced	western	lowest	2	0	1.43414	1st trim	>4 visits	35-49 years
58	3	2	6	western	1434141	rural	girl	yes			yes	3	4	smaller than average	public: govt hospital	no	yes	14	30		pentecostal/charismatic			western	lowest	2	0	1.43414	1st trim	2-4 visits	30-35 years
58	5	1	4	western	1434141	rural	girl	yes			yes	3	5	smaller than average	her home		yes		31	primary	pentecostal/charismatic		separated	western	second	2	0	1.43414	1st trim	>4 visits	30-35 years
58	13	2	2	western	1434141	rural	boy	yes			yes	4	5	very large	public: govt hospital	no	no	4	20	jss/jhs	catholic			western	second	2	0	1.43414	2nd trim	>4 visits	20-24 years
58	14	1	1	western	1434141	rural	girl	yes			yes	2	7	average	public: govt health center/clinic	no	yes	40	22	primary	pentecostal/charismatic			western	second	2	0	1.43414	1st trim	>4 visits	20-24 years
58	15	2	5	western	1434141	rural	girl	yes											39	sss/shs/tech/voc/comm	catholic			western	fourth	2	0	1.43414			35-49 years
58	15	2	6	western	1434141	rural	boy	yes			yes	3	5	average	public: govt health center/clinic	no	yes		39	sss/shs/tech/voc/comm	catholic			western	fourth	2	0	1.43414	1st trim	>4 visits	35-49 years
58	17	8	1	western	1434141	rural	girl	yes			yes	4	9	smaller than average	public: govt hospital	yes	no		30	jss/jhs	other christian			western	second	2	0	1.43414	2nd trim	>4 visits	30-35 years
58	18	1	3	western	1434141	rural	boy	yes			yes	4	8	average	private: hospital/clinic	no	yes		28	primary	catholic			western	middle	2	0	1.43414	2nd trim	>4 visits	25-29 years
58	19	1	5	western	1434141	rural	boy	yes											36	jss/jhs	other christian			western	middle	2	0	1.43414			35-49 years
58	19	1	6	western	1434141	rural	boy	yes											36	jss/jhs	other christian			western	middle	2	0	1.43414			35-49 years
58	19	1	7	western	1434141	rural	girl	yes			yes	3	6	average	other home		no		36	jss/jhs	other christian			western	middle	2	0	1.43414	1st trim	>4 visits	35-49 years
58	20	4	1	western	1434141	rural	boy	yes			yes	4	6	smaller than average	private: hospital/clinic	no	yes		18	primary	methodist			western	second	2	0	1.43414	2nd trim	>4 visits	15-19 years
58	21	1	3	western	1434141	rural	boy	yes			yes	3	8	larger than average	public: govt hospital	yes	no		23	jss/jhs	catholic			western	second	2	0	1.43414	1st trim	>4 visits	20-24 years
58	22	3	3	western	1434141	rural	girl	yes			yes	6	4	average	public: govt health center/clinic	no	yes	40	25		catholic		separated	western	second	2	0	1.43414	2nd trim	2-4 visits	25-29 years
58	25	8	1	western	1434141	rural	boy	yes											20	primary	presbyterian			western	second	2	0	1.43414			20-24 years
58	25	8	2	western	1434141	rural	girl	yes			yes	5	3	average	private: hospital/clinic	no	yes		20	primary	presbyterian			western	second	2	0	1.43414	2nd trim	2-4 visits	20-24 years
58	25	9	1	western	1434141	rural	girl	yes			yes	4	7	very small	private: hospital/clinic	no	yes	2	18	primary	pentecostal/charismatic			western	second	2	0	1.43414	2nd trim	>4 visits	15-19 years
58	25	10	3	western	1434141	rural	boy	yes			yes	1	3	very large	private: hospital/clinic	no	no	3	17	jss/jhs	methodist			western	second	2	0	1.43414	1st trim	2-4 visits	15-19 years
58	28	2	5	western	1434141	rural	girl	yes			yes	3	10	very small	public: govt hospital	yes	yes		35	primary	pentecostal/charismatic			western	middle	2	0	1.43414	1st trim	>4 visits	30-35 years
58	30	2	8	western	1434141	rural	girl	yes			yes	5	4	very small	public: govt health center/clinic	no	yes	2	40		pentecostal/charismatic			western	second	2	0	1.43414	2nd trim	2-4 visits	35-49 years
59	3	2	5	western	2118103	urban	boy	yes			yes	3	5	average	public: govt health center/clinic	no	yes	40	30	jss/jhs	pentecostal/charismatic			western	highest	1	0	2.1181	1st trim	>4 visits	30-35 years
59	4	1	3	western	2118103	urban	boy	no		18									34	jss/jhs	other christian			western	highest	1	0	2.1181			30-35 years
59	4	1	4	western	2118103	urban	girl	yes			yes	4	6	very large	public: govt health center/clinic	no	yes	40	34	jss/jhs	other christian			western	highest	1	0	2.1181	2nd trim	>4 visits	30-35 years
59	6	2	6	western	2118103	urban	boy	yes			yes	3	7	very large	public: govt health center/clinic	no	no	7	43	primary	pentecostal/charismatic			western	fourth	1	0	2.1181	1st trim	>4 visits	35-49 years
59	13	1	4	western	2118103	urban	boy	no		1									33	jss/jhs	pentecostal/charismatic			western	second	1	0	2.1181			30-35 years
59	13	1	5	western	2118103	urban	girl	yes											33	jss/jhs	pentecostal/charismatic			western	second	1	0	2.1181			30-35 years
59	13	1	6	western	2118103	urban	girl	yes			yes	3	5	average	public: govt hospital	no	yes	1	33	jss/jhs	pentecostal/charismatic			western	second	1	0	2.1181	1st trim	>4 visits	30-35 years
59	16	1	4	western	2118103	urban	boy	yes											33	sss/shs/tech/voc/comm	other christian			western	highest	1	0	2.1181			30-35 years
59	16	1	6	western	2118103	urban	girl	yes			yes	4	7	average	private: hospital/clinic	yes	no		33	sss/shs/tech/voc/comm	other christian			western	highest	1	0	2.1181	2nd trim	>4 visits	30-35 years
59	17	2	2	western	2118103	urban	boy	yes											24	jss/jhs	islam			western	middle	1	0	2.1181			20-24 years
59	17	2	3	western	2118103	urban	girl	yes			yes	4	6	average	public: govt hospital	no	no		24	jss/jhs	islam			western	middle	1	0	2.1181	2nd trim	>4 visits	20-24 years
59	22	1	4	western	2118103	urban	girl	no		9									38	jss/jhs	pentecostal/charismatic			western	fourth	1	0	2.1181			35-49 years
59	22	1	5	western	2118103	urban	boy	yes			yes	2	10	smaller than average	public: govt hospital	no	yes		38	jss/jhs	pentecostal/charismatic			western	fourth	1	0	2.1181	1st trim	>4 visits	35-49 years
59	24	2	5	western	2118103	urban	girl	yes			yes	5	8	larger than average	public: govt hospital	no	no	6	27	jss/jhs	anglican			western	fourth	1	0	2.1181	2nd trim	>4 visits	25-29 years
59	27	2	7	western	2118103	urban	girl	yes			yes	4	8	smaller than average	private: hospital/clinic	no	no	4	28	jss/jhs	pentecostal/charismatic			western	fourth	1	0	2.1181	2nd trim	>4 visits	25-29 years
59	28	1	4	western	2118103	urban	boy	yes			yes	3	8	larger than average	public: govt hospital	no	no	6	36	jss/jhs	islam		divorced	western	fourth	1	0	2.1181	1st trim	>4 visits	35-49 years
60	2	2	4	western	690304	rural	girl	yes											27		other			western	lowest	2	0	0.690304			25-29 years
60	2	2	5	western	690304	rural	boy	yes			yes	5	3	average	her home		no		27		other			western	lowest	2	0	0.690304	2nd trim	2-4 visits	25-29 years
60	6	2	3	western	690304	rural	boy	yes			yes	4	9	average	her home		no		26		pentecostal/charismatic			western	second	2	0	0.690304	2nd trim	>4 visits	25-29 years
60	9	2	5	western	690304	rural	boy	yes			yes	4	7	smaller than average	public: govt health center/clinic	no	yes	4	31	jss/jhs	pentecostal/charismatic			western	lowest	2	0	0.690304	2nd trim	>4 visits	30-35 years
60	9	3	1	western	690304	rural	girl	no		0									24	sss/shs/tech/voc/comm	presbyterian			western	lowest	2	1	0.690304			20-24 years
60	9	3	2	western	690304	rural	girl	yes			yes	2	10	larger than average	public: govt health center/clinic	no	no	3	24	sss/shs/tech/voc/comm	presbyterian			western	lowest	2	0	0.690304	1st trim	>4 visits	20-24 years
60	12	1	7	western	690304	rural	girl	yes			yes	4	9	larger than average	public: govt health center/clinic	no	yes	2	43		other christian			western	lowest	2	0	0.690304	2nd trim	>4 visits	35-49 years
60	13	2	1	western	690304	rural	boy	yes			yes	5	3	don't know	public: govt health center/clinic	no	yes	60	20	primary	pentecostal/charismatic			western	lowest	2	0	0.690304	2nd trim	2-4 visits	20-24 years
60	18	2	2	western	690304	rural	boy	yes											30	jss/jhs	pentecostal/charismatic			western	lowest	2	0	0.690304			30-35 years
60	18	2	3	western	690304	rural	girl	yes											30	jss/jhs	pentecostal/charismatic			western	lowest	2	0	0.690304			30-35 years
60	18	2	4	western	690304	rural	boy	yes			yes	4	4	average	public: govt health center/clinic	no	yes		30	jss/jhs	pentecostal/charismatic			western	lowest	2	0	0.690304	2nd trim	2-4 visits	30-35 years
60	22	2	3	western	690304	rural	girl	yes											30		pentecostal/charismatic			western	lowest	2	0	0.690304			30-35 years
60	22	2	4	western	690304	rural	girl	yes			yes	6	4	smaller than average	public: govt health center/clinic	no	yes		30		pentecostal/charismatic			western	lowest	2	0	0.690304	2nd trim	2-4 visits	30-35 years
60	23	2	1	western	690304	rural	girl	yes			yes	2	7	very small	public: govt health center/clinic	no	yes	1	22		islam			western	second	2	0	0.690304	1st trim	>4 visits	20-24 years
60	24	2	3	western	690304	rural	boy	yes			yes	3	9	average	public: govt health center/clinic	no	yes	4	25		pentecostal/charismatic			western	lowest	2	0	0.690304	1st trim	>4 visits	25-29 years
60	25	2	3	western	690304	rural	boy	yes											31	jss/jhs	pentecostal/charismatic			western	lowest	2	0	0.690304			30-35 years
60	25	2	4	western	690304	rural	girl	yes			yes	2	8	smaller than average	public: govt health center/clinic	no	yes		31	jss/jhs	pentecostal/charismatic			western	lowest	2	0	0.690304	1st trim	>4 visits	30-35 years
60	26	2	7	western	690304	rural	girl	yes											36	jss/jhs	no religion			western	lowest	2	0	0.690304			35-49 years
60	26	2	8	western	690304	rural	girl	yes			yes	3	9	average	public: govt health center/clinic	no	no	2	36	jss/jhs	no religion			western	lowest	2	0	0.690304	1st trim	>4 visits	35-49 years
60	29	2	2	western	690304	rural	boy	yes			yes	3	8	very large	public: govt hospital	no	yes		28	jss/jhs	catholic			western	second	2	0	0.690304	1st trim	>4 visits	25-29 years
60	30	2	3	western	690304	rural	girl	yes			yes	2	2	smaller than average	public: govt health center/clinic	no	no	6	34	primary	pentecostal/charismatic			western	lowest	2	0	0.690304	1st trim	2-4 visits	30-35 years
61	6	2	6	western	1756872	rural	girl	yes			yes	2	10	larger than average	public: govt health center/clinic	no	no		29		islam			western	middle	2	0	1.75687	1st trim	>4 visits	25-29 years
61	8	2	3	western	1756872	rural	boy	yes			yes	3	20	very large	public: govt health center/clinic	no	no	7	22		islam			western	second	2	0	1.75687	1st trim	>4 visits	20-24 years
61	10	2	4	western	1756872	rural	girl	yes											25		islam			western	fourth	2	0	1.75687			25-29 years
61	10	2	5	western	1756872	rural	boy	no		0	no			average	public: govt health center/clinic	no	no		25		islam			western	fourth	2	1	1.75687			25-29 years
61	12	2	5	western	1756872	rural	girl	yes			yes	2	8	very small	public: govt hospital	yes	no	4	32	secondary/tech/voc/comm	pentecostal/charismatic			western	middle	2	0	1.75687	1st trim	>4 visits	30-35 years
61	13	2	4	western	1756872	rural	boy	yes			yes	1	11	average	public: govt health center/clinic	no	no	3	46	jss/jhs	islam			western	fourth	2	0	1.75687	1st trim	>4 visits	35-49 years
61	15	2	2	western	1756872	rural	boy	yes											31		islam			western	second	2	0	1.75687			30-35 years
61	15	2	3	western	1756872	rural	girl	no		0	yes	2	4	very small	public: govt hospital	no	yes		31		islam			western	second	2	1	1.75687	1st trim	2-4 visits	30-35 years
61	21	2	4	western	1756872	rural	boy	yes											32		islam			western	lowest	2	0	1.75687			30-35 years
61	21	2	5	western	1756872	rural	boy	yes											32		islam			western	lowest	2	0	1.75687			30-35 years
61	21	3	1	western	1756872	rural	girl	yes											32	jss/jhs	islam			western	lowest	2	0	1.75687			30-35 years
61	21	3	2	western	1756872	rural	boy	yes			yes	2	8	smaller than average	public: govt hospital	no	no	6	32	jss/jhs	islam			western	lowest	2	0	1.75687	1st trim	>4 visits	30-35 years
61	23	1	7	western	1756872	rural	boy	yes			yes	0	16	average	private: hospital/clinic	no	yes	0	40		islam		separated	western	second	2	0	1.75687	1st trim	>4 visits	35-49 years
61	25	2	5	western	1756872	rural	boy	yes			yes	2	8	very small	public: govt hospital	no	yes	2	30		islam			western	middle	2	0	1.75687	1st trim	>4 visits	30-35 years
61	26	5	1	western	1756872	rural	boy	yes			yes	3	13	very large	her home		no		18	jss/jhs	islam			western	second	2	0	1.75687	1st trim	>4 visits	15-19 years
61	26	6	1	western	1756872	rural	girl	yes			yes	1	9	average	her home		no		17	primary	pentecostal/charismatic			western	second	2	0	1.75687	1st trim	>4 visits	15-19 years
61	28	2	4	western	1756872	rural	boy	yes			yes	3	6	average	public: govt health center/clinic	no	yes	2	22	primary	pentecostal/charismatic			western	second	2	0	1.75687	1st trim	>4 visits	20-24 years
61	30	2	7	western	1756872	rural	boy	yes											35		islam			western	lowest	2	0	1.75687			30-35 years
61	30	2	8	western	1756872	rural	boy	yes			yes	5	6	very large	public: govt health center/clinic	no	no		35		islam			western	lowest	2	0	1.75687	2nd trim	>4 visits	30-35 years
62	3	2	2	western	825725	rural	boy	yes											22		other christian			western	lowest	2	0	0.825725			20-24 years
62	3	2	4	western	825725	rural	girl	yes			yes	2	6	smaller than average	public: govt hospital	no	no	4	22		other christian			western	lowest	2	0	0.825725	1st trim	>4 visits	20-24 years
62	4	2	1	western	825725	rural	girl	yes											20		pentecostal/charismatic			western	lowest	2	0	0.825725			20-24 years
62	4	2	2	western	825725	rural	girl	yes			yes	2	7	very small	public: govt health center/clinic	no	no	4	20		pentecostal/charismatic			western	lowest	2	0	0.825725	1st trim	>4 visits	20-24 years
62	5	2	7	western	825725	rural	boy	yes											37		islam			western	lowest	2	0	0.825725			35-49 years
62	5	2	8	western	825725	rural	boy	yes			yes	2	7	average	her home		yes		37		islam			western	lowest	2	0	0.825725	1st trim	>4 visits	35-49 years
62	7	2	7	western	825725	rural	boy	yes			yes	4	6	very large	public: govt health center/clinic	no	yes	1	35	primary	islam			western	lowest	2	0	0.825725	2nd trim	>4 visits	30-35 years
62	8	1	6	western	825725	rural	boy	yes			yes	2	9	very large	public: govt hospital	no	yes	7	32	jss/jhs	catholic			western	lowest	2	0	0.825725	1st trim	>4 visits	30-35 years
62	9	4	2	western	825725	rural	boy	yes											27	sss/shs/tech/voc/comm	catholic			western	lowest	2	0	0.825725			25-29 years
62	9	4	4	western	825725	rural	girl	yes			yes	3	9	larger than average	private: hospital/clinic	no	no	1	27	sss/shs/tech/voc/comm	catholic			western	lowest	2	0	0.825725	1st trim	>4 visits	25-29 years
62	10	2	6	western	825725	rural	girl	yes			yes	4	8	very small	public: govt health center/clinic	no	no	4	40		islam			western	lowest	2	0	0.825725	2nd trim	>4 visits	35-49 years
62	11	1	6	western	825725	rural	girl	yes			yes	3	6	smaller than average	public: govt health center/clinic	no	no	4	39		islam			western	lowest	2	0	0.825725	1st trim	>4 visits	35-49 years
62	13	2	6	western	825725	rural	boy	yes			yes	2	11	average	public: govt hospital	yes	no	4	47	middle	catholic			western	second	2	0	0.825725	1st trim	>4 visits	35-49 years
62	18	2	1	western	825725	rural	boy	yes			yes	2	8	smaller than average	public: govt health center/clinic	no	no	4	22		islam			western	lowest	2	0	0.825725	1st trim	>4 visits	20-24 years
62	19	2	2	western	825725	rural	boy	yes			yes	3	7	average	public: govt health center/clinic	no	no	9	25		pentecostal/charismatic			western	lowest	2	0	0.825725	1st trim	>4 visits	25-29 years
62	21	2	6	western	825725	rural	girl	yes											38		pentecostal/charismatic			western	lowest	2	0	0.825725			35-49 years
62	21	2	7	western	825725	rural	boy	yes			yes	4	9	very large	private: hospital/clinic	no	yes	1	38		pentecostal/charismatic			western	lowest	2	0	0.825725	2nd trim	>4 visits	35-49 years
62	22	2	2	western	825725	rural	girl	yes											29		no religion			western	lowest	2	0	0.825725			25-29 years
62	22	2	3	western	825725	rural	boy	yes			no			very small	her home		no		29		no religion			western	lowest	2	0	0.825725			25-29 years
62	24	2	1	western	825725	rural	girl	yes			yes	3	9	average	public: govt hospital	no	no	7	25	jss/jhs	catholic			western	lowest	2	0	0.825725	1st trim	>4 visits	25-29 years
62	25	2	1	western	825725	rural	girl	no		0									20		methodist			western	lowest	2	1	0.825725			20-24 years
62	25	2	2	western	825725	rural	boy	yes			yes	5	6	very large	her home		no		20		methodist			western	lowest	2	0	0.825725	2nd trim	>4 visits	20-24 years
62	26	2	1	western	825725	rural	boy	yes			yes	3	7	very large	her home		no		20		pentecostal/charismatic			western	lowest	2	0	0.825725	1st trim	>4 visits	20-24 years
62	27	2	4	western	825725	rural	girl	no		3									29		other christian			western	lowest	2	0	0.825725			25-29 years
62	27	2	5	western	825725	rural	boy	yes											29		other christian			western	lowest	2	0	0.825725			25-29 years
62	27	2	6	western	825725	rural	girl	yes			yes	6	2	average	public: govt hospital	no	yes	2	29		other christian			western	lowest	2	0	0.825725	2nd trim	2-4 visits	25-29 years
62	28	2	6	western	825725	rural	boy	yes			yes	1	9	very large	other		no		29		pentecostal/charismatic			western	lowest	2	0	0.825725	1st trim	>4 visits	25-29 years
62	30	2	2	western	825725	rural	boy	yes			yes	3	10	very large	private: maternity home	no	no	4	32	jss/jhs	pentecostal/charismatic			western	lowest	2	0	0.825725	1st trim	>4 visits	30-35 years
63	1	2	1	western	1212786	urban	boy	yes											30	higher	pentecostal/charismatic			western	fourth	1	0	1.21279			30-35 years
63	1	2	2	western	1212786	urban	girl	yes			yes	3	8	average	private: hospital/clinic	no	yes	3	30	higher	pentecostal/charismatic			western	fourth	1	0	1.21279	1st trim	>4 visits	30-35 years
63	2	2	5	western	1212786	urban	girl	yes			yes	3	3	average	public: govt health center/clinic	no	no	7	24	middle	pentecostal/charismatic			western	second	1	0	1.21279	1st trim	2-4 visits	20-24 years
63	2	4	2	western	1212786	urban	boy	yes											27	primary	presbyterian			western	second	1	0	1.21279			25-29 years
63	2	4	4	western	1212786	urban	boy	yes			yes	5	4	average	public: govt hospital	yes	no	3	27	primary	presbyterian			western	second	1	0	1.21279	2nd trim	2-4 visits	25-29 years
63	3	2	2	western	1212786	urban	boy	yes			yes	2	8	very large	public: govt health center/clinic	no	no	7	17	jss/jhs	other christian			western	fourth	1	0	1.21279	1st trim	>4 visits	15-19 years
63	4	1	3	western	1212786	urban	girl	yes											23	jss/jhs	pentecostal/charismatic			western	middle	1	0	1.21279			20-24 years
63	4	1	4	western	1212786	urban	boy	no		3	yes	2	12	larger than average	public: govt hospital	yes	no	3	23	jss/jhs	pentecostal/charismatic			western	middle	1	0	1.21279	1st trim	>4 visits	20-24 years
63	4	5	1	western	1212786	urban	girl	yes			yes	3	6	average	private: hospital/clinic	no	yes	10	23	jss/jhs	pentecostal/charismatic			western	middle	1	0	1.21279	1st trim	>4 visits	20-24 years
63	5	3	1	western	1212786	urban	girl	yes			yes	3	7	very large	public: govt health center/clinic	no	no	8	24	jss/jhs	pentecostal/charismatic			western	middle	1	0	1.21279	1st trim	>4 visits	20-24 years
63	8	1	2	western	1212786	urban	boy	yes			yes	3	10	average	public: govt hospital	yes	no	3	40	sss/shs/tech/voc/comm	methodist			western	highest	1	0	1.21279	1st trim	>4 visits	35-49 years
63	10	2	8	western	1212786	urban	boy	yes			yes	3	11	average	public: govt health center/clinic	no	no	7	30	sss/shs/tech/voc/comm	other christian			western	middle	1	0	1.21279	1st trim	>4 visits	30-35 years
63	11	1	7	western	1212786	urban	boy	yes											38	primary	other christian			western	fourth	1	0	1.21279			35-49 years
63	11	1	8	western	1212786	urban	girl	yes			yes	4	13	very large	public: govt hospital	no	no	7	38	primary	other christian			western	fourth	1	0	1.21279	2nd trim	>4 visits	35-49 years
63	12	2	1	western	1212786	urban	boy	yes			yes	3	8	smaller than average	public: govt health center/clinic	no	no	7	21	jss/jhs	no religion			western	fourth	1	0	1.21279	1st trim	>4 visits	20-24 years
63	13	2	6	western	1212786	urban	boy	no		0	yes	4	9	smaller than average	public: govt health center/clinic	no	no		27	jss/jhs	pentecostal/charismatic			western	fourth	1	1	1.21279	2nd trim	>4 visits	25-29 years
63	14	1	5	western	1212786	urban	boy	yes			yes	3	10	larger than average	public: govt health center/clinic	no	yes	1	38	primary	other christian			western	second	1	0	1.21279	1st trim	>4 visits	35-49 years
63	14	2	1	western	1212786	urban	boy	yes			yes	3	11	smaller than average	public: govt health center/clinic	no	yes	7	17	jss/jhs	other christian			western	second	1	0	1.21279	1st trim	>4 visits	15-19 years
63	15	2	1	western	1212786	urban	girl	yes											30	higher	methodist			western	highest	1	0	1.21279			30-35 years
63	15	2	2	western	1212786	urban	girl	yes			yes	3	12	smaller than average	public: govt hospital	yes	no	7	30	higher	methodist			western	highest	1	0	1.21279	1st trim	>4 visits	30-35 years
63	16	1	3	western	1212786	urban	girl	yes											33	jss/jhs	catholic			western	highest	1	0	1.21279			30-35 years
63	16	1	4	western	1212786	urban	boy	yes			yes	3	10	smaller than average	private: hospital/clinic	yes	yes	3	33	jss/jhs	catholic			western	highest	1	0	1.21279	1st trim	>4 visits	30-35 years
63	17	2	2	western	1212786	urban	boy	yes			yes	4	10	average	public: govt hospital	no	yes	6	18	jss/jhs	pentecostal/charismatic			western	fourth	1	0	1.21279	2nd trim	>4 visits	15-19 years
63	18	3	3	western	1212786	urban	boy	yes			yes	4	11	average	public: govt hospital	no	no	6	23	sss/shs/tech/voc/comm	pentecostal/charismatic			western	fourth	1	0	1.21279	2nd trim	>4 visits	20-24 years
63	19	2	3	western	1212786	urban	boy	yes											29	jss/jhs	other christian			western	middle	1	0	1.21279			25-29 years
63	19	2	4	western	1212786	urban	girl	yes			yes	4	6	average	her home		no		29	jss/jhs	other christian			western	middle	1	0	1.21279	2nd trim	>4 visits	25-29 years
63	22	2	2	western	1212786	urban	girl	yes			yes	4	10	average	public: govt hospital	no	yes	6	20	jss/jhs	methodist			western	fourth	1	0	1.21279	2nd trim	>4 visits	20-24 years
63	22	3	1	western	1212786	urban	girl	yes											35		islam			western	fourth	1	0	1.21279			30-35 years
63	22	3	2	western	1212786	urban	girl	yes			yes	3	11	larger than average	private: hospital/clinic	no	yes	6	35		islam			western	fourth	1	0	1.21279	1st trim	>4 visits	30-35 years
63	24	2	2	western	1212786	urban	boy	yes			yes	2	6	larger than average	public: govt health center/clinic	no	no	3	25	jss/jhs	no religion			western	middle	1	0	1.21279	1st trim	>4 visits	25-29 years
63	25	4	1	western	1212786	urban	girl	yes			yes	3	1	very large	public: govt hospital	no	no	2	19	jss/jhs	pentecostal/charismatic			western	middle	1	0	1.21279	1st trim	First visit	15-19 years
63	27	2	3	western	1212786	urban	boy	yes			yes	2	8	larger than average	public: govt health center/clinic	no	no	1	28	jss/jhs	pentecostal/charismatic			western	fourth	1	0	1.21279	1st trim	>4 visits	25-29 years
64	4	2	3	western	828238	rural	girl	yes			yes	3	5	very small	her home		no		25	jss/jhs	methodist			western	fourth	2	0	0.828238	1st trim	>4 visits	25-29 years
64	5	1	5	western	828238	rural	boy	no		1									34	jss/jhs	pentecostal/charismatic		separated	western	second	2	0	0.828238			30-35 years
64	5	1	6	western	828238	rural	girl	yes			yes	3	11	average	her home		no		34	jss/jhs	pentecostal/charismatic		separated	western	second	2	0	0.828238	1st trim	>4 visits	30-35 years
64	6	3	3	western	828238	rural	girl	yes											27	jss/jhs	catholic		separated	western	middle	2	0	0.828238			25-29 years
64	6	3	5	western	828238	rural	boy	yes			yes	3	9	average	public: govt health center/clinic	no	no	6	27	jss/jhs	catholic		separated	western	middle	2	0	0.828238	1st trim	>4 visits	25-29 years
64	7	1	1	western	828238	rural	boy	yes											35	jss/jhs	pentecostal/charismatic			western	middle	2	0	0.828238			30-35 years
64	7	1	2	western	828238	rural	boy	yes			yes	3	10	very small	public: govt health center/clinic	no	yes	6	35	jss/jhs	pentecostal/charismatic			western	middle	2	0	0.828238	1st trim	>4 visits	30-35 years
64	7	2	1	western	828238	rural	girl	no		9									18	jss/jhs	pentecostal/charismatic			western	middle	2	0	0.828238			15-19 years
64	7	2	2	western	828238	rural	girl	yes			yes	6	7	larger than average	her home		no		18	jss/jhs	pentecostal/charismatic			western	middle	2	0	0.828238	2nd trim	>4 visits	15-19 years
64	8	2	2	western	828238	rural	boy	yes											28	primary	other christian			western	second	2	0	0.828238			25-29 years
64	8	2	3	western	828238	rural	boy	yes			yes	4	9	larger than average	public: govt hospital	yes	no	6	28	primary	other christian			western	second	2	0	0.828238	2nd trim	>4 visits	25-29 years
64	11	1	5	western	828238	rural	girl	yes											25	jss/jhs	pentecostal/charismatic			western	second	2	0	0.828238			25-29 years
64	11	1	6	western	828238	rural	boy	yes			yes	3	6	very large	her home		no		25	jss/jhs	pentecostal/charismatic			western	second	2	0	0.828238	1st trim	>4 visits	25-29 years
64	13	1	2	western	828238	rural	girl	yes			yes	2	9	average	public: govt hospital	no	yes	4	32	jss/jhs	pentecostal/charismatic		separated	western	middle	2	0	0.828238	1st trim	>4 visits	30-35 years
64	14	2	6	western	828238	rural	boy	yes			yes	3	9	larger than average	public: govt health center/clinic	no	yes	1	35	sss/shs/tech/voc/comm	pentecostal/charismatic			western	fourth	2	0	0.828238	1st trim	>4 visits	30-35 years
64	14	4	2	western	828238	rural	boy	yes											29	jss/jhs	no religion		separated	western	fourth	2	0	0.828238			25-29 years
64	14	4	3	western	828238	rural	boy	yes			yes	2	7	average	public: govt health center/clinic	no	yes	3	29	jss/jhs	no religion		separated	western	fourth	2	0	0.828238	1st trim	>4 visits	25-29 years
64	17	1	10	western	828238	rural	girl	yes											40	primary	presbyterian			western	lowest	2	0	0.828238			35-49 years
64	17	1	11	western	828238	rural	boy	yes			yes	4	9	average	public: govt health center/clinic	no	no		40	primary	presbyterian			western	lowest	2	0	0.828238	2nd trim	>4 visits	35-49 years
64	18	2	4	western	828238	rural	girl	yes											34	jss/jhs	other christian			western	second	2	0	0.828238			30-35 years
64	18	2	5	western	828238	rural	girl	yes			yes	4	7	smaller than average	other home		no		34	jss/jhs	other christian			western	second	2	0	0.828238	2nd trim	>4 visits	30-35 years
64	20	1	4	western	828238	rural	boy	yes											33	sss/shs/tech/voc/comm	pentecostal/charismatic			western	fourth	2	0	0.828238			30-35 years
64	20	1	5	western	828238	rural	boy	yes			yes	2	12	larger than average	public: govt hospital	no	yes	7	33	sss/shs/tech/voc/comm	pentecostal/charismatic			western	fourth	2	0	0.828238	1st trim	>4 visits	30-35 years
64	21	2	2	western	828238	rural	boy	yes			yes	4	10	average	public: govt health center/clinic	no	yes	6	23	jss/jhs	anglican			western	middle	2	0	0.828238	2nd trim	>4 visits	20-24 years
64	23	2	3	western	828238	rural	boy	yes			yes	3	11	smaller than average	public: govt health center/clinic	no	yes	7	27	jss/jhs	pentecostal/charismatic			western	middle	2	0	0.828238	1st trim	>4 visits	25-29 years
64	24	4	1	western	828238	rural	boy	yes			yes	3	6	very small	public: govt health center/clinic	no	no	3	17	jss/jhs	anglican			western	middle	2	0	0.828238	1st trim	>4 visits	15-19 years
64	26	2	3	western	828238	rural	girl	yes											31	jss/jhs	catholic			western	middle	2	0	0.828238			30-35 years
64	26	2	4	western	828238	rural	girl	yes			yes	2	9	average	public: govt health center/clinic	no	no	4	31	jss/jhs	catholic			western	middle	2	0	0.828238	1st trim	>4 visits	30-35 years
64	26	3	6	western	828238	rural	girl	yes			yes	4	5	very large	her home		no		28	primary	pentecostal/charismatic			western	middle	2	0	0.828238	2nd trim	>4 visits	25-29 years
64	26	4	1	western	828238	rural	boy	yes											24	jss/jhs	pentecostal/charismatic			western	middle	2	0	0.828238			20-24 years
64	26	4	2	western	828238	rural	boy	yes											24	jss/jhs	pentecostal/charismatic			western	middle	2	0	0.828238			20-24 years
64	26	4	3	western	828238	rural	girl	yes			yes	3	6	average	public: govt health center/clinic	no	no	10	24	jss/jhs	pentecostal/charismatic			western	middle	2	0	0.828238	1st trim	>4 visits	20-24 years
64	30	2	4	western	828238	rural	boy	yes			yes	3	10	very large	public: govt health center/clinic	no	yes	10	33	jss/jhs	pentecostal/charismatic			western	fourth	2	0	0.828238	1st trim	>4 visits	30-35 years
65	2	1	7	western	1203087	rural	girl	yes											34	jss/jhs	other christian			western	lowest	2	0	1.20309			30-35 years
65	2	1	8	western	1203087	rural	girl	yes			yes	1	12	very small	public: govt health center/clinic	no	no		34	jss/jhs	other christian			western	lowest	2	0	1.20309	1st trim	>4 visits	30-35 years
65	4	1	6	western	1203087	rural	girl	yes			yes	3	9	very small	public: govt hospital	no	yes		30	primary	other christian			western	lowest	2	0	1.20309	1st trim	>4 visits	30-35 years
65	9	3	3	western	1203087	rural	girl	yes											32	jss/jhs	catholic			western	second	2	0	1.20309			30-35 years
65	9	3	4	western	1203087	rural	boy	yes			yes	3	5	very large	public: govt hospital	no	yes		32	jss/jhs	catholic			western	second	2	0	1.20309	1st trim	>4 visits	30-35 years
65	9	7	2	western	1203087	rural	girl	yes											21	primary	methodist			western	second	2	0	1.20309			20-24 years
65	9	7	3	western	1203087	rural	boy	yes			yes	5	4	very small	public: govt health center/clinic	no	no		21	primary	methodist			western	second	2	0	1.20309	2nd trim	2-4 visits	20-24 years
65	9	10	1	western	1203087	rural	boy	yes											20	jss/jhs	other christian			western	second	2	0	1.20309			20-24 years
65	9	10	2	western	1203087	rural	boy	yes			yes	3	12	very small	public: govt health center/clinic	no	no		20	jss/jhs	other christian			western	second	2	0	1.20309	1st trim	>4 visits	20-24 years
65	10	2	3	western	1203087	rural	girl	yes			yes	4	6	very large	public: govt health center/clinic	no	no		26	jss/jhs	pentecostal/charismatic			western	lowest	2	0	1.20309	2nd trim	>4 visits	25-29 years
65	18	2	4	western	1203087	rural	boy	yes											37	jss/jhs	pentecostal/charismatic			western	middle	2	0	1.20309			35-49 years
65	18	2	5	western	1203087	rural	girl	yes			yes	4	2	average	public: govt health center/clinic	no	no		37	jss/jhs	pentecostal/charismatic			western	middle	2	0	1.20309	2nd trim	2-4 visits	35-49 years
65	19	5	1	western	1203087	rural	boy	yes											15	jss/jhs	pentecostal/charismatic			western	second	2	0	1.20309			15-19 years
65	19	5	2	western	1203087	rural	boy	yes			yes	4	7	average	public: govt health center/clinic	no	no		15	jss/jhs	pentecostal/charismatic			western	second	2	0	1.20309	2nd trim	>4 visits	15-19 years
65	20	2	4	western	1203087	rural	girl	yes											28		presbyterian			western	lowest	2	0	1.20309			25-29 years
65	20	2	5	western	1203087	rural	boy	yes			yes	8	2	larger than average	her home		no		28		presbyterian			western	lowest	2	0	1.20309	3rd trim	2-4 visits	25-29 years
65	20	3	2	western	1203087	rural	boy	yes											24		catholic			western	lowest	2	0	1.20309			20-24 years
65	20	3	3	western	1203087	rural	girl	yes			yes	6	3	average	her home		no		24		catholic			western	lowest	2	0	1.20309	2nd trim	2-4 visits	20-24 years
65	21	2	4	western	1203087	rural	girl	yes			yes	3	9	average	public: govt hospital	no	no	7	32	primary	pentecostal/charismatic			western	second	2	0	1.20309	1st trim	>4 visits	30-35 years
65	22	3	2	western	1203087	rural	girl	yes											27	jss/jhs	pentecostal/charismatic		separated	western	second	2	0	1.20309			25-29 years
65	22	3	3	western	1203087	rural	girl	yes			yes	2	12	very small	public: govt hospital	no	no	7	27	jss/jhs	pentecostal/charismatic		separated	western	second	2	0	1.20309	1st trim	>4 visits	25-29 years
65	25	2	3	western	1203087	rural	girl	yes			yes	3	8	very large	private: hospital/clinic	no	yes	2	24	primary	pentecostal/charismatic			western	second	2	0	1.20309	1st trim	>4 visits	20-24 years
65	27	2	2	western	1203087	rural	boy	yes											19	jss/jhs	other christian			western	lowest	2	0	1.20309			15-19 years
65	27	2	3	western	1203087	rural	girl	yes			yes	2	11	larger than average	her home		no		19	jss/jhs	other christian			western	lowest	2	0	1.20309	1st trim	>4 visits	15-19 years
65	28	1	4	western	1203087	rural	girl	yes			yes	3	8	average	private: hospital/clinic	no	no		35	primary	pentecostal/charismatic			western	lowest	2	0	1.20309	1st trim	>4 visits	30-35 years
65	29	7	1	western	1203087	rural	boy	yes			yes	2	12	larger than average	public: govt hospital	no	yes	5	23	primary	presbyterian		separated	western	second	2	0	1.20309	1st trim	>4 visits	20-24 years
66	1	2	5	western	726622	rural	boy	yes			yes	4	10	very large	public: govt hospital	no	yes	7	37	higher	pentecostal/charismatic			western	lowest	2	0	0.726622	2nd trim	>4 visits	35-49 years
66	3	2	1	western	726622	rural	boy	no		0									22		islam			western	lowest	2	1	0.726622			20-24 years
66	3	2	2	western	726622	rural	boy	yes			yes	2	12	larger than average	public: govt health center/clinic	no	no		22		islam			western	lowest	2	0	0.726622	1st trim	>4 visits	20-24 years
66	4	2	7	western	726622	rural	girl	yes			yes	3	8	very small	public: govt health center/clinic	no	no	1	36		islam			western	lowest	2	0	0.726622	1st trim	>4 visits	35-49 years
66	5	2	4	western	726622	rural	girl	yes											35	jss/jhs	pentecostal/charismatic			western	middle	2	0	0.726622			30-35 years
66	5	2	5	western	726622	rural	boy	yes			yes	3	12	average	other		no		35	jss/jhs	pentecostal/charismatic			western	middle	2	0	0.726622	1st trim	>4 visits	30-35 years
66	6	2	4	western	726622	rural	boy	yes			no			smaller than average	public: govt health center/clinic	no	no		29	primary	islam			western	lowest	2	0	0.726622			25-29 years
66	7	2	5	western	726622	rural	boy	yes			yes	3	11	smaller than average	public: govt health center/clinic	no	no	3	35		islam			western	second	2	0	0.726622	1st trim	>4 visits	30-35 years
66	8	2	2	western	726622	rural	girl	yes			yes	1	10	larger than average	public: govt hospital	no	no	14	22		islam			western	lowest	2	0	0.726622	1st trim	>4 visits	20-24 years
66	9	2	3	western	726622	rural	girl	yes			yes	7	1	smaller than average	her home		no		26	primary	presbyterian			western	lowest	2	0	0.726622	3rd trim	First visit	25-29 years
66	11	2	2	western	726622	rural	girl	yes			yes	3	9	average	public: govt health center/clinic	no	no		26		pentecostal/charismatic			western	lowest	2	0	0.726622	1st trim	>4 visits	25-29 years
66	12	2	5	western	726622	rural	boy	yes											32		pentecostal/charismatic			western	second	2	0	0.726622			30-35 years
66	12	2	6	western	726622	rural	boy	yes			yes	2	11	very large	private: hospital/clinic	no	no	6	32		pentecostal/charismatic			western	second	2	0	0.726622	1st trim	>4 visits	30-35 years
66	14	2	1	western	726622	rural	boy	yes											28		islam			western	lowest	2	0	0.726622			25-29 years
66	14	2	2	western	726622	rural	boy	yes			yes	3	11	larger than average	private: hospital/clinic	no	yes	6	28		islam			western	lowest	2	0	0.726622	1st trim	>4 visits	25-29 years
66	15	2	4	western	726622	rural	boy	yes			yes	2	10	average	public: govt health center/clinic	no	no		28		pentecostal/charismatic			western	lowest	2	0	0.726622	1st trim	>4 visits	25-29 years
66	16	2	1	western	726622	rural	girl	yes											24		islam			western	lowest	2	0	0.726622			20-24 years
66	16	2	2	western	726622	rural	boy	yes			yes	3	10	average	public: govt hospital	no	yes	6	24		islam			western	lowest	2	0	0.726622	1st trim	>4 visits	20-24 years
66	17	2	5	western	726622	rural	girl	yes			yes	5	10	smaller than average	public: govt hospital	yes	no	3	35		catholic			western	second	2	0	0.726622	2nd trim	>4 visits	30-35 years
66	18	2	3	western	726622	rural	boy	yes											28		other christian			western	lowest	2	0	0.726622			25-29 years
66	18	2	4	western	726622	rural	boy	yes			yes	4	2	larger than average	public: govt health center/clinic	no	no		28		other christian			western	lowest	2	0	0.726622	2nd trim	2-4 visits	25-29 years
66	19	2	1	western	726622	rural	girl	yes											28		other christian			western	lowest	2	0	0.726622			25-29 years
66	19	2	2	western	726622	rural	boy	yes			yes	3	11	larger than average	other		no		28		other christian			western	lowest	2	0	0.726622	1st trim	>4 visits	25-29 years
66	20	2	6	western	726622	rural	boy	yes			yes	3	7	average	her home		no		33		pentecostal/charismatic			western	lowest	2	0	0.726622	1st trim	>4 visits	30-35 years
66	21	2	1	western	726622	rural	girl	yes			yes	4	6	average	public: govt health center/clinic	no	no	7	23		pentecostal/charismatic			western	lowest	2	0	0.726622	2nd trim	>4 visits	20-24 years
66	22	2	2	western	726622	rural	girl	yes											30		pentecostal/charismatic			western	lowest	2	0	0.726622			30-35 years
66	22	2	3	western	726622	rural	boy	yes											30		pentecostal/charismatic			western	lowest	2	0	0.726622			30-35 years
66	22	2	4	western	726622	rural	boy	yes			yes	3	2	average	public: govt health center/clinic	no	no	7	30		pentecostal/charismatic			western	lowest	2	0	0.726622	1st trim	2-4 visits	30-35 years
66	23	2	6	western	726622	rural	boy	yes			yes	2	5	average	public: govt health center/clinic	no	no	20	29	jss/jhs	islam			western	lowest	2	0	0.726622	1st trim	>4 visits	25-29 years
66	24	2	2	western	726622	rural	girl	yes			yes	3	12	smaller than average	public: govt hospital	no	yes	6	28		islam			western	lowest	2	0	0.726622	1st trim	>4 visits	25-29 years
66	25	2	2	western	726622	rural	girl	yes			yes	5	8	larger than average	public: govt hospital	no	no	6	29	jss/jhs	pentecostal/charismatic			western	lowest	2	0	0.726622	2nd trim	>4 visits	25-29 years
66	26	2	3	western	726622	rural	girl	yes											31	primary	islam			western	lowest	2	0	0.726622			30-35 years
66	26	2	4	western	726622	rural	girl	yes			yes	6	5	average	public: govt health center/clinic	no	no	5	31	primary	islam			western	lowest	2	0	0.726622	2nd trim	>4 visits	30-35 years
66	27	2	5	western	726622	rural	boy	yes			yes	9	4	average	public: govt health center/clinic	no	no	7	30		islam			western	lowest	2	0	0.726622	3rd trim	2-4 visits	30-35 years
66	29	2	5	western	726622	rural	boy	yes			yes	5	7	average	private: hospital/clinic	no	no	6	46	middle	catholic			western	lowest	2	0	0.726622	2nd trim	>4 visits	35-49 years
66	30	2	1	western	726622	rural	boy	yes			yes	3	10	average	private: hospital/clinic	no	no	7	20	jss/jhs	methodist			western	middle	2	0	0.726622	1st trim	>4 visits	20-24 years
67	1	2	4	western	1461249	rural	girl	yes											30	jss/jhs	pentecostal/charismatic			western	middle	2	0	1.46125			30-35 years
67	1	2	5	western	1461249	rural	boy	yes			yes	5	6	larger than average	other home		no		30	jss/jhs	pentecostal/charismatic			western	middle	2	0	1.46125	2nd trim	>4 visits	30-35 years
67	8	2	3	western	1461249	rural	boy	no		0									25	sss/shs/tech/voc/comm	other christian			western	second	2	1	1.46125			25-29 years
67	8	2	4	western	1461249	rural	boy	yes			yes	3	7	smaller than average	public: govt hospital	no	yes	2	25	sss/shs/tech/voc/comm	other christian			western	second	2	0	1.46125	1st trim	>4 visits	25-29 years
67	11	8	2	western	1461249	rural	boy	yes											27	jss/jhs	other christian			western	lowest	2	0	1.46125			25-29 years
67	11	8	4	western	1461249	rural	boy	no		0	no			average	her home		no		27	jss/jhs	other christian			western	lowest	2	1	1.46125			25-29 years
67	15	2	3	western	1461249	rural	boy	no		0									24	jss/jhs	pentecostal/charismatic			western	lowest	2	1	1.46125			20-24 years
67	15	2	4	western	1461249	rural	boy	yes											24	jss/jhs	pentecostal/charismatic			western	lowest	2	0	1.46125			20-24 years
67	15	2	5	western	1461249	rural	girl	yes											24	jss/jhs	pentecostal/charismatic			western	lowest	2	0	1.46125			20-24 years
67	15	2	6	western	1461249	rural	girl	no		9	yes	3	11	larger than average	her home		yes		24	jss/jhs	pentecostal/charismatic			western	lowest	2	0	1.46125	1st trim	>4 visits	20-24 years
67	16	3	1	western	1461249	rural	girl	yes			yes	3	5	very large	her home		no		26	jss/jhs	pentecostal/charismatic			western	second	2	0	1.46125	1st trim	>4 visits	25-29 years
67	18	4	2	western	1461249	rural	girl	yes			yes	4	7	average	public: govt hospital	no	yes	6	25	jss/jhs	other christian			western	middle	2	0	1.46125	2nd trim	>4 visits	25-29 years
67	19	2	8	western	1461249	rural	boy	yes			yes	3	2	very large	her home		no		47	jss/jhs	pentecostal/charismatic			western	second	2	0	1.46125	1st trim	2-4 visits	35-49 years
67	20	2	7	western	1461249	rural	boy	yes			yes	1	3	average	other home		no		33	jss/jhs	pentecostal/charismatic			western	lowest	2	0	1.46125	1st trim	2-4 visits	30-35 years
67	21	2	7	western	1461249	rural	boy	yes			yes	3	7	very large	public: govt hospital	no	yes	7	43	primary	methodist			western	lowest	2	0	1.46125	1st trim	>4 visits	35-49 years
67	23	2	7	western	1461249	rural	boy	yes			yes	5	5	very large	other home		yes		35	jss/jhs	pentecostal/charismatic			western	second	2	0	1.46125	2nd trim	>4 visits	30-35 years
67	25	2	3	western	1461249	rural	boy	yes			yes	1	9	very small	public: govt hospital	yes	yes	2	31	jss/jhs	pentecostal/charismatic			western	second	2	0	1.46125	1st trim	>4 visits	30-35 years
67	28	2	2	western	1461249	rural	girl	yes			yes	5	5	larger than average	public: govt hospital	no	yes		30		other christian			western	middle	2	0	1.46125	2nd trim	>4 visits	30-35 years
67	29	2	3	western	1461249	rural	boy	yes											25	jss/jhs	pentecostal/charismatic			western	second	2	0	1.46125			25-29 years
67	29	2	4	western	1461249	rural	boy	yes											25	jss/jhs	pentecostal/charismatic			western	second	2	0	1.46125			25-29 years
67	29	2	5	western	1461249	rural	boy	yes			yes	2	7	larger than average	other home		yes		25	jss/jhs	pentecostal/charismatic			western	second	2	0	1.46125	1st trim	>4 visits	25-29 years
67	30	7	1	western	1461249	rural	boy	yes			yes	4	11	very large	public: govt hospital	no	yes	1	19	jss/jhs	pentecostal/charismatic			western	second	2	0	1.46125	2nd trim	>4 visits	15-19 years
68	1	2	3	western	1073643	rural	girl	yes											31		traditional/spiritualist			western	lowest	2	0	1.07364			30-35 years
68	1	2	4	western	1073643	rural	girl	yes											31		traditional/spiritualist			western	lowest	2	0	1.07364			30-35 years
68	1	2	5	western	1073643	rural	boy	yes			yes	5	4	average	other home		no		31		traditional/spiritualist			western	lowest	2	0	1.07364	2nd trim	2-4 visits	30-35 years
68	4	2	1	western	1073643	rural	girl	yes			yes	4	7	larger than average	public: govt health center/clinic	no	yes		20	jss/jhs	other christian			western	lowest	2	0	1.07364	2nd trim	>4 visits	20-24 years
68	6	2	7	western	1073643	rural	girl	yes			yes	3	7	average	public: govt health center/clinic	no	no	4	35	jss/jhs	pentecostal/charismatic			western	middle	2	0	1.07364	1st trim	>4 visits	30-35 years
68	9	2	3	western	1073643	rural	boy	yes			yes	3	7	average	public: govt health center/clinic	no	yes	40	31	sss/shs/tech/voc/comm	pentecostal/charismatic			western	second	2	0	1.07364	1st trim	>4 visits	30-35 years
68	12	2	7	western	1073643	rural	boy	yes			yes	3	13	very large	public: govt hospital	yes	no	7	35	jss/jhs	islam			western	lowest	2	0	1.07364	1st trim	>4 visits	30-35 years
68	13	2	3	western	1073643	rural	girl	yes											32	jss/jhs	pentecostal/charismatic			western	second	2	0	1.07364			30-35 years
68	13	2	4	western	1073643	rural	boy	no		0									32	jss/jhs	pentecostal/charismatic			western	second	2	1	1.07364			30-35 years
68	13	2	5	western	1073643	rural	girl	yes			yes	5	4	larger than average	her home		yes		32	jss/jhs	pentecostal/charismatic			western	second	2	0	1.07364	2nd trim	2-4 visits	30-35 years
68	14	2	1	western	1073643	rural	girl	no		0	yes	4	5	very small	public: govt hospital	no	no		35	jss/jhs	islam			western	second	2	1	1.07364	2nd trim	>4 visits	30-35 years
68	15	2	3	western	1073643	rural	girl	yes											37	sss/shs/tech/voc/comm	pentecostal/charismatic			western	lowest	2	0	1.07364			35-49 years
68	15	2	4	western	1073643	rural	boy	no		2	yes	3	11	very large	public: govt hospital	no	yes	6	37	sss/shs/tech/voc/comm	pentecostal/charismatic			western	lowest	2	0	1.07364	1st trim	>4 visits	35-49 years
68	18	2	5	western	1073643	rural	boy	yes			yes	3	6	very large	public: govt hospital	no	no		29	sss/shs/tech/voc/comm	pentecostal/charismatic			western	second	2	0	1.07364	1st trim	>4 visits	25-29 years
68	19	4	1	western	1073643	rural	boy	yes			yes	2	15	average	other home		yes		19	jss/jhs	pentecostal/charismatic			western	second	2	0	1.07364	1st trim	>4 visits	15-19 years
68	25	3	2	western	1073643	rural	girl	yes			yes	2	7	average	other		no		22	sss/shs/tech/voc/comm	other christian			western	second	2	0	1.07364	1st trim	>4 visits	20-24 years
68	26	2	10	western	1073643	rural	boy	yes			yes	5	5	larger than average	public: govt hospital	yes	no	4	47	middle	pentecostal/charismatic			western	second	2	0	1.07364	2nd trim	>4 visits	35-49 years
68	26	3	1	western	1073643	rural	girl	yes			yes	3	11	smaller than average	public: govt hospital	no	yes	6	25	jss/jhs	pentecostal/charismatic			western	second	2	0	1.07364	1st trim	>4 visits	25-29 years
68	27	2	2	western	1073643	rural	boy	yes			yes	3	10	average	public: govt hospital	no	yes	6	41	higher	pentecostal/charismatic			western	second	2	0	1.07364	1st trim	>4 visits	35-49 years
69	6	2	1	central	796036	urban	girl	yes											20	jss/jhs	other christian			central	middle	3	0	0.796036			20-24 years
69	6	2	2	central	796036	urban	boy	yes			yes	3	10	smaller than average	public: govt hospital	no	yes	1	20	jss/jhs	other christian			central	middle	3	0	0.796036	1st trim	>4 visits	20-24 years
69	10	2	7	central	796036	urban	boy	yes											31	primary	pentecostal/charismatic			central	fourth	3	0	0.796036			30-35 years
69	10	2	8	central	796036	urban	girl	yes			yes	4	4	very large	public: govt health center/clinic	no	yes	4	31	primary	pentecostal/charismatic			central	fourth	3	0	0.796036	2nd trim	2-4 visits	30-35 years
69	15	1	2	central	796036	urban	girl	no		1	yes	3	5	very large	public: govt health center/clinic	no	yes	3	27	jss/jhs	pentecostal/charismatic		separated	central	fourth	3	0	0.796036	1st trim	>4 visits	25-29 years
69	23	1	4	central	796036	urban	girl	yes			yes	3	6	larger than average	public: govt hospital	yes	no	7	32	jss/jhs	pentecostal/charismatic			central	middle	3	0	0.796036	1st trim	>4 visits	30-35 years
69	29	2	6	central	796036	urban	girl	yes			yes	2	8	average	public: govt hospital	no	yes		38	jss/jhs	other christian			central	fourth	3	0	0.796036	1st trim	>4 visits	35-49 years
69	30	2	3	central	796036	urban	girl	yes			yes	1	12	average	public: govt hospital	no	yes		31	sss/shs/tech/voc/comm	catholic			central	fourth	3	0	0.796036	1st trim	>4 visits	30-35 years
70	3	2	3	central	1760593	rural	boy	yes											30	jss/jhs	pentecostal/charismatic			central	fourth	4	0	1.76059			30-35 years
70	3	2	4	central	1760593	rural	boy	yes			yes	3	9	average	public: govt hospital	yes	yes	1	30	jss/jhs	pentecostal/charismatic			central	fourth	4	0	1.76059	1st trim	>4 visits	30-35 years
70	4	1	5	central	1760593	rural	boy	yes			yes	4	5	larger than average	her home		yes		35	jss/jhs	methodist			central	second	4	0	1.76059	2nd trim	>4 visits	30-35 years
70	5	1	7	central	1760593	rural	girl	yes			yes	3	6	very large	her home		no		48	primary	pentecostal/charismatic			central	second	4	0	1.76059	1st trim	>4 visits	35-49 years
70	7	2	3	central	1760593	rural	girl	yes			yes	2	10	very large	public: govt hospital	yes	yes	1	32	jss/jhs	catholic			central	fourth	4	0	1.76059	1st trim	>4 visits	30-35 years
70	8	2	2	central	1760593	rural	girl	yes											33	sss/shs/tech/voc/comm	pentecostal/charismatic		divorced	central	fourth	4	0	1.76059			30-35 years
70	8	2	3	central	1760593	rural	boy	yes			yes	2	10	average	public: govt hospital	yes	yes	1	33	sss/shs/tech/voc/comm	pentecostal/charismatic		divorced	central	fourth	4	0	1.76059	1st trim	>4 visits	30-35 years
70	10	2	2	central	1760593	rural	boy	yes											33		methodist			central	middle	4	0	1.76059			30-35 years
70	10	2	3	central	1760593	rural	boy	yes			yes	3	9	larger than average	public: govt hospital	no	yes	2	33		methodist			central	middle	4	0	1.76059	1st trim	>4 visits	30-35 years
70	11	1	11	central	1760593	rural	boy	yes			yes	4	6	larger than average	public: govt hospital	no	yes	6	42	primary	pentecostal/charismatic			central	second	4	0	1.76059	2nd trim	>4 visits	35-49 years
70	13	1	9	central	1760593	rural	girl	yes											35		no religion		divorced	central	lowest	4	0	1.76059			30-35 years
70	13	1	10	central	1760593	rural	girl	yes			yes	3	9	average	her home		yes		35		no religion		divorced	central	lowest	4	0	1.76059	1st trim	>4 visits	30-35 years
70	14	2	1	central	1760593	rural	boy	yes			yes	1	10	average	public: govt hospital	no	no	3	19	jss/jhs	pentecostal/charismatic			central	second	4	0	1.76059	1st trim	>4 visits	15-19 years
70	14	4	1	central	1760593	rural	boy	yes			yes	4	4	larger than average	other home		no		17	jss/jhs	pentecostal/charismatic			central	second	4	0	1.76059	2nd trim	2-4 visits	15-19 years
70	18	2	6	central	1760593	rural	boy	yes			yes	2	8	average	public: govt hospital	no	no	7	25	jss/jhs	pentecostal/charismatic			central	fourth	4	0	1.76059	1st trim	>4 visits	25-29 years
70	21	1	5	central	1760593	rural	boy	yes			yes	3	9	average	public: govt hospital	no	yes	1	32	jss/jhs	pentecostal/charismatic			central	middle	4	0	1.76059	1st trim	>4 visits	30-35 years
71	2	2	2	central	1276169	urban	boy	yes			yes	3	5	larger than average	her home		no		33	jss/jhs	pentecostal/charismatic			central	second	3	0	1.27617	1st trim	>4 visits	30-35 years
71	3	2	1	central	1276169	urban	girl	yes			yes	4	2	smaller than average	public: govt health center/clinic	no	yes	26	22	primary	methodist			central	second	3	0	1.27617	2nd trim	2-4 visits	20-24 years
71	5	1	5	central	1276169	urban	girl	yes											39		other christian			central	second	3	0	1.27617			35-49 years
71	5	1	6	central	1276169	urban	boy	yes			yes	3	4	very large	her home		yes		39		other christian			central	second	3	0	1.27617	1st trim	2-4 visits	35-49 years
71	10	2	6	central	1276169	urban	boy	yes			yes	4	5	average	public: govt hospital	yes	no	4	48		other christian			central	fourth	3	0	1.27617	2nd trim	>4 visits	35-49 years
71	13	2	1	central	1276169	urban	boy	yes			yes	3	7	larger than average	public: govt hospital	no	no	7	20	primary	no religion			central	fourth	3	0	1.27617	1st trim	>4 visits	20-24 years
71	16	2	2	central	1276169	urban	boy	yes			yes	1	1	larger than average	other home		no		21	primary	pentecostal/charismatic			central	second	3	0	1.27617	1st trim	First visit	20-24 years
71	21	2	3	central	1276169	urban	girl	yes											30		other christian			central	lowest	3	0	1.27617			30-35 years
71	21	2	4	central	1276169	urban	girl	yes			yes	5	3	average	other home		no		30		other christian			central	lowest	3	0	1.27617	2nd trim	2-4 visits	30-35 years
71	23	3	2	central	1276169	urban	girl	yes			yes	2	8	larger than average	public: govt hospital	no	no	1	28	higher	other christian			central	second	3	0	1.27617	1st trim	>4 visits	25-29 years
71	24	1	1	central	1276169	urban	boy	yes			yes	3	6	very large	public: govt health center/clinic	no	no	5	20	jss/jhs	pentecostal/charismatic			central	second	3	0	1.27617	1st trim	>4 visits	20-24 years
71	26	2	8	central	1276169	urban	boy	yes			yes	3	3	very large	public: govt hospital	yes	no	5	46	primary	pentecostal/charismatic			central	middle	3	0	1.27617	1st trim	2-4 visits	35-49 years
71	26	4	1	central	1276169	urban	boy	yes			yes	5	4	average	other home		no		20	sss/shs/tech/voc/comm	pentecostal/charismatic			central	middle	3	0	1.27617	2nd trim	2-4 visits	20-24 years
71	28	2	2	central	1276169	urban	boy	yes			yes	2	11	larger than average	her home		yes		25	jss/jhs	islam			central	fourth	3	0	1.27617	1st trim	>4 visits	25-29 years
72	8	1	4	central	1364406	rural	boy	yes			yes	4	10	larger than average	public: govt hospital	yes	yes	2	38	jss/jhs	pentecostal/charismatic			central	fourth	4	0	1.36441	2nd trim	>4 visits	35-49 years
72	10	2	7	central	1364406	rural	boy	yes											35	jss/jhs	catholic			central	fourth	4	0	1.36441			30-35 years
72	10	2	8	central	1364406	rural	girl	yes			yes	3	8	very large	public: govt hospital	no	yes	3	35	jss/jhs	catholic			central	fourth	4	0	1.36441	1st trim	>4 visits	30-35 years
72	13	1	7	central	1364406	rural	boy	yes											34	primary	catholic		divorced	central	second	4	0	1.36441			30-35 years
72	13	1	8	central	1364406	rural	boy	yes			yes	3	10	larger than average	public: govt hospital	no	yes	3	34	primary	catholic		divorced	central	second	4	0	1.36441	1st trim	>4 visits	30-35 years
72	14	1	4	central	1364406	rural	boy	yes			yes	2	11	average	her home		no		29	jss/jhs	pentecostal/charismatic			central	second	4	0	1.36441	1st trim	>4 visits	25-29 years
72	15	2	3	central	1364406	rural	girl	yes			yes	3	10	larger than average	public: govt hospital	no	yes	1	24	primary	methodist			central	second	4	0	1.36441	1st trim	>4 visits	20-24 years
72	18	2	6	central	1364406	rural	boy	yes											34	secondary/tech/voc/comm	other christian			central	highest	4	0	1.36441			30-35 years
72	18	2	7	central	1364406	rural	girl	yes			yes	3	6	average	public: govt hospital	no	no	7	34	secondary/tech/voc/comm	other christian			central	highest	4	0	1.36441	1st trim	>4 visits	30-35 years
72	20	2	1	central	1364406	rural	girl	yes											20	jss/jhs	pentecostal/charismatic			central	second	4	0	1.36441			20-24 years
72	20	2	2	central	1364406	rural	boy	yes			yes	2	7	very large	public: govt hospital	no	yes	7	20	jss/jhs	pentecostal/charismatic			central	second	4	0	1.36441	1st trim	>4 visits	20-24 years
72	21	2	1	central	1364406	rural	boy	yes			yes	2	7	average	public: govt hospital	no	yes	3	19	jss/jhs	methodist			central	second	4	0	1.36441	1st trim	>4 visits	15-19 years
72	21	3	1	central	1364406	rural	boy	yes			yes	3	6	average	public: govt hospital	no	yes	3	17	jss/jhs	methodist			central	second	4	0	1.36441	1st trim	>4 visits	15-19 years
72	23	1	1	central	1364406	rural	boy	yes			yes	2	7	very large	public: govt hospital	no	yes	7	23		other christian			central	middle	4	0	1.36441	1st trim	>4 visits	20-24 years
72	24	2	4	central	1364406	rural	girl	yes											34	primary	other christian			central	middle	4	0	1.36441			30-35 years
72	24	2	5	central	1364406	rural	girl	yes			yes	3	6	average	public: govt hospital	no	yes	45	34	primary	other christian			central	middle	4	0	1.36441	1st trim	>4 visits	30-35 years
72	25	2	2	central	1364406	rural	girl	yes			yes	2	8	average	public: govt hospital	no	yes	7	24	jss/jhs	pentecostal/charismatic			central	middle	4	0	1.36441	1st trim	>4 visits	20-24 years
72	30	2	6	central	1364406	rural	boy	yes											37	primary	methodist			central	fourth	4	0	1.36441			35-49 years
72	30	2	7	central	1364406	rural	girl	yes			yes	3	6	average	her home		no		37	primary	methodist			central	fourth	4	0	1.36441	1st trim	>4 visits	35-49 years
73	1	2	4	central	1085841	urban	boy	yes			yes	3	6	very large	other home		yes		29	primary	pentecostal/charismatic			central	second	3	0	1.08584	1st trim	>4 visits	25-29 years
73	2	2	2	central	1085841	urban	boy	yes			yes	1	9	very large	private: hospital/clinic	no	yes	12	30	jss/jhs	methodist			central	fourth	3	0	1.08584	1st trim	>4 visits	30-35 years
73	6	2	3	central	1085841	urban	boy	yes											25	primary	pentecostal/charismatic			central	middle	3	0	1.08584			25-29 years
73	6	2	4	central	1085841	urban	girl	yes			yes	4	4	larger than average	public: govt hospital	no	no	14	25	primary	pentecostal/charismatic			central	middle	3	0	1.08584	2nd trim	2-4 visits	25-29 years
73	8	1	5	central	1085841	urban	boy	no		0									45	middle	pentecostal/charismatic			central	middle	3	1	1.08584			35-49 years
73	8	1	6	central	1085841	urban	girl	yes			yes	4	4	smaller than average	public: govt hospital	no	yes	6	45	middle	pentecostal/charismatic			central	middle	3	0	1.08584	2nd trim	2-4 visits	35-49 years
73	16	1	8	central	1085841	urban	girl	yes			yes	7	3	average	public: govt hospital	no	no	4	48		pentecostal/charismatic		widowed	central	second	3	0	1.08584	3rd trim	2-4 visits	35-49 years
73	16	4	1	central	1085841	urban	girl	yes											21	jss/jhs	pentecostal/charismatic			central	second	3	0	1.08584			20-24 years
73	16	4	2	central	1085841	urban	girl	yes			yes	6	4	average	public: govt hospital	no	yes	1	21	jss/jhs	pentecostal/charismatic			central	second	3	0	1.08584	2nd trim	2-4 visits	20-24 years
73	17	2	1	central	1085841	urban	girl	yes			yes	5	7	average	public: govt hospital	no	yes	1	27	jss/jhs	islam			central	fourth	3	0	1.08584	2nd trim	>4 visits	25-29 years
73	18	2	1	central	1085841	urban	girl	yes			yes	3	5	very large	public: govt hospital	yes	no	3	21	sss/shs/tech/voc/comm	pentecostal/charismatic			central	middle	3	0	1.08584	1st trim	>4 visits	20-24 years
73	20	2	6	central	1085841	urban	girl	yes											35		pentecostal/charismatic			central	second	3	0	1.08584			30-35 years
73	20	2	7	central	1085841	urban	girl	yes			yes	3	11	larger than average	public: govt hospital	yes	no	3	35		pentecostal/charismatic			central	second	3	0	1.08584	1st trim	>4 visits	30-35 years
73	23	1	4	central	1085841	urban	girl	yes			yes	4	6	very large	public: govt hospital	no	no		35		pentecostal/charismatic			central	middle	3	0	1.08584	2nd trim	>4 visits	30-35 years
73	27	2	6	central	1085841	urban	boy	yes			yes	2	8	larger than average	public: govt hospital	no	no	3	36		no religion			central	middle	3	0	1.08584	1st trim	>4 visits	35-49 years
73	28	2	2	central	1085841	urban	boy	yes			yes	2	8	average	public: govt hospital	no	yes		20		methodist			central	middle	3	0	1.08584	1st trim	>4 visits	20-24 years
74	3	1	1	central	819450	urban	boy	yes			yes	1	8	average	public: govt hospital	no	no		23	jss/jhs	pentecostal/charismatic			central	fourth	3	0	0.81945	1st trim	>4 visits	20-24 years
74	4	1	2	central	819450	urban	boy	yes			yes	3	6	average	public: govt hospital	no	yes	3	21	secondary/tech/voc/comm	methodist			central	highest	3	0	0.81945	1st trim	>4 visits	20-24 years
74	8	1	3	central	819450	urban	boy	yes			yes	2	10	average	public: govt hospital	no	no		27	jss/jhs	pentecostal/charismatic			central	fourth	3	0	0.81945	1st trim	>4 visits	25-29 years
74	9	1	3	central	819450	urban	boy	yes			yes	3	10	very large	public: govt hospital	yes	no	3	34	jss/jhs	catholic			central	fourth	3	0	0.81945	1st trim	>4 visits	30-35 years
74	10	3	1	central	819450	urban	girl	yes			yes	2	8	very large	public: govt hospital	no	yes	3	23	sss/shs/tech/voc/comm	pentecostal/charismatic			central	fourth	3	0	0.81945	1st trim	>4 visits	20-24 years
74	12	2	2	central	819450	urban	girl	yes											31	sss/shs/tech/voc/comm	pentecostal/charismatic			central	middle	3	0	0.81945			30-35 years
74	12	2	3	central	819450	urban	boy	yes			yes	2	7	larger than average	public: govt hospital	no	yes	1	31	sss/shs/tech/voc/comm	pentecostal/charismatic			central	middle	3	0	0.81945	1st trim	>4 visits	30-35 years
74	14	1	1	central	819450	urban	boy	yes			yes	3	7	very small	public: govt hospital	yes	yes	3	29	higher	pentecostal/charismatic		divorced	central	highest	3	0	0.81945	1st trim	>4 visits	25-29 years
74	17	2	2	central	819450	urban	boy	yes			yes	2	10	average	public: govt hospital	no	no	2	27		pentecostal/charismatic			central	middle	3	0	0.81945	1st trim	>4 visits	25-29 years
74	18	2	3	central	819450	urban	girl	yes			yes	1	9	average	public: govt hospital	no	yes	0	31	higher	methodist			central	highest	3	0	0.81945	1st trim	>4 visits	30-35 years
75	2	2	3	central	778591	urban	boy	yes			yes	0	8	average	public: govt hospital	no	no		36	higher	presbyterian			central	highest	3	0	0.778591	1st trim	>4 visits	35-49 years
75	8	2	4	central	778591	urban	boy	yes			yes	2	8	larger than average	public: govt hospital	no	no	7	26	jss/jhs	pentecostal/charismatic			central	highest	3	0	0.778591	1st trim	>4 visits	25-29 years
75	9	2	1	central	778591	urban	boy	yes											30	higher	pentecostal/charismatic			central	highest	3	0	0.778591			30-35 years
75	9	2	2	central	778591	urban	boy	yes			yes	3	7	average	public: govt hospital	no	yes	8	30	higher	pentecostal/charismatic			central	highest	3	0	0.778591	1st trim	>4 visits	30-35 years
75	10	2	1	central	778591	urban	girl	yes			yes	3	9	very large	public: govt hospital	no	yes	3	30	higher	pentecostal/charismatic			central	highest	3	0	0.778591	1st trim	>4 visits	30-35 years
75	12	3	1	central	778591	urban	boy	yes											31	jss/jhs	anglican			central	fourth	3	0	0.778591			30-35 years
75	12	3	2	central	778591	urban	boy	yes			yes	1	16	very large	public: govt hospital	no	yes	1	31	jss/jhs	anglican			central	fourth	3	0	0.778591	1st trim	>4 visits	30-35 years
75	15	2	2	central	778591	urban	boy	yes											33	higher	pentecostal/charismatic			central	highest	3	0	0.778591			30-35 years
75	15	2	3	central	778591	urban	boy	yes			yes	3	12	very large	public: govt hospital	yes	no	1	33	higher	pentecostal/charismatic			central	highest	3	0	0.778591	1st trim	>4 visits	30-35 years
75	27	2	4	central	778591	urban	boy	yes			yes	3	12	larger than average	public: govt hospital	no	yes	2	38	jss/jhs	islam			central	highest	3	0	0.778591	1st trim	>4 visits	35-49 years
75	29	2	1	central	778591	urban	girl	no		0	yes	0	14	average	public: govt health center/clinic	no	no		33	secondary/tech/voc/comm	methodist			central	fourth	3	1	0.778591	1st trim	>4 visits	30-35 years
76	2	2	4	central	1346562	urban	girl	yes											32	higher	other christian			central	fourth	3	0	1.34656			30-35 years
76	2	2	5	central	1346562	urban	boy	yes			yes	1	8	average	private: hospital/clinic	no	no	3	32	higher	other christian			central	fourth	3	0	1.34656	1st trim	>4 visits	30-35 years
76	3	2	5	central	1346562	urban	boy	no		0									42	sss/shs/tech/voc/comm	catholic			central	fourth	3	1	1.34656			35-49 years
76	3	2	6	central	1346562	urban	boy	yes			yes	2	6	average	public: govt hospital	yes	yes	1	42	sss/shs/tech/voc/comm	catholic			central	fourth	3	0	1.34656	1st trim	>4 visits	35-49 years
76	5	1	2	central	1346562	urban	girl	yes			yes	2	7	average	public: govt hospital	no	no	6	24	primary	pentecostal/charismatic		separated	central	second	3	0	1.34656	1st trim	>4 visits	20-24 years
76	7	2	2	central	1346562	urban	boy	yes			yes	2	7	average	public: govt hospital	no	yes	1	28	jss/jhs	pentecostal/charismatic			central	fourth	3	0	1.34656	1st trim	>4 visits	25-29 years
76	10	2	3	central	1346562	urban	girl	yes			yes	4	7	average	public: govt hospital	no	no	7	25	jss/jhs	methodist		separated	central	second	3	0	1.34656	2nd trim	>4 visits	25-29 years
76	10	3	1	central	1346562	urban	girl	yes											23	jss/jhs	catholic			central	second	3	0	1.34656			20-24 years
76	10	3	2	central	1346562	urban	boy	yes			yes	3	6	smaller than average	public: govt hospital	no	no	1	23	jss/jhs	catholic			central	second	3	0	1.34656	1st trim	>4 visits	20-24 years
76	12	2	4	central	1346562	urban	girl	yes											33	jss/jhs	catholic			central	middle	3	0	1.34656			30-35 years
76	12	2	5	central	1346562	urban	boy	yes			yes	3	7	larger than average	public: govt hospital	no	yes	3	33	jss/jhs	catholic			central	middle	3	0	1.34656	1st trim	>4 visits	30-35 years
76	22	2	1	central	1346562	urban	boy	yes			yes	3	6	very large	public: govt hospital	no	no	1	22	jss/jhs	catholic			central	second	3	0	1.34656	1st trim	>4 visits	20-24 years
76	25	1	1	central	1346562	urban	boy	yes			yes	3	6	very small	public: govt hospital	no	no	7	24	sss/shs/tech/voc/comm	other christian			central	middle	3	0	1.34656	1st trim	>4 visits	20-24 years
76	30	2	4	central	1346562	urban	boy	yes											30	primary	pentecostal/charismatic			central	second	3	0	1.34656			30-35 years
76	30	2	5	central	1346562	urban	girl	yes			yes	4	4	smaller than average	her home		no		30	primary	pentecostal/charismatic			central	second	3	0	1.34656	2nd trim	2-4 visits	30-35 years
77	2	1	3	central	1609901	rural	girl	yes			yes	1	18	smaller than average	public: govt hospital	no	yes	1	31	sss/shs/tech/voc/comm	pentecostal/charismatic			central	highest	4	0	1.6099	1st trim	>4 visits	30-35 years
77	3	2	1	central	1609901	rural	girl	yes											24		islam			central	middle	4	0	1.6099			20-24 years
77	3	2	2	central	1609901	rural	girl	yes			no			smaller than average	public: govt health center/clinic	no	yes	1	24		islam			central	middle	4	0	1.6099			20-24 years
77	6	2	4	central	1609901	rural	girl	yes			yes	2	10	average	public: govt hospital	no	yes	6	34	jss/jhs	methodist			central	fourth	4	0	1.6099	1st trim	>4 visits	30-35 years
77	8	2	4	central	1609901	rural	girl	yes											34	jss/jhs	catholic			central	middle	4	0	1.6099			30-35 years
77	8	2	5	central	1609901	rural	girl	yes			yes	1	13	average	public: govt hospital	yes	no	2	34	jss/jhs	catholic			central	middle	4	0	1.6099	1st trim	>4 visits	30-35 years
77	9	2	1	central	1609901	rural	girl	yes			yes	4	6	average	public: govt hospital	no	yes	1	25	sss/shs/tech/voc/comm	methodist			central	fourth	4	0	1.6099	2nd trim	>4 visits	25-29 years
77	12	2	3	central	1609901	rural	girl	yes			yes	7	8	average	public: govt hospital	no	yes	2	29	jss/jhs	methodist			central	second	4	0	1.6099	3rd trim	>4 visits	25-29 years
77	13	2	7	central	1609901	rural	girl	yes			yes	2	13	larger than average	public: govt hospital	no	yes	1	38	primary	pentecostal/charismatic			central	fourth	4	0	1.6099	1st trim	>4 visits	35-49 years
77	18	2	6	central	1609901	rural	girl	yes											40	jss/jhs	islam			central	middle	4	0	1.6099			35-49 years
77	18	2	7	central	1609901	rural	boy	yes			yes	2	7	larger than average	public: govt hospital	no	yes	2	40	jss/jhs	islam			central	middle	4	0	1.6099	1st trim	>4 visits	35-49 years
77	21	1	2	central	1609901	rural	boy	yes			yes	5	3	larger than average	public: govt hospital	no	yes		24	primary	other christian			central	middle	4	0	1.6099	2nd trim	2-4 visits	20-24 years
77	30	2	4	central	1609901	rural	boy	yes											32	jss/jhs	pentecostal/charismatic			central	fourth	4	0	1.6099			30-35 years
77	30	2	5	central	1609901	rural	boy	yes			yes	3	6	average	public: govt hospital	yes	no		32	jss/jhs	pentecostal/charismatic			central	fourth	4	0	1.6099	1st trim	>4 visits	30-35 years
78	4	1	3	central	1234802	urban	boy	yes			yes	3	7	larger than average	her home		no		30	primary	pentecostal/charismatic		separated	central	second	3	0	1.2348	1st trim	>4 visits	30-35 years
78	10	5	2	central	1234802	urban	girl	yes											20	jss/jhs	methodist			central	highest	3	0	1.2348			20-24 years
78	10	5	3	central	1234802	urban	boy	yes			yes	3	6	larger than average	public: govt health center/clinic	no	no		20	jss/jhs	methodist			central	highest	3	0	1.2348	1st trim	>4 visits	20-24 years
78	13	1	9	central	1234802	urban	boy	yes			no			larger than average	public: govt health center/clinic	no	no		40		other christian			central	middle	3	0	1.2348			35-49 years
78	15	3	1	central	1234802	urban	boy	no		0									26	jss/jhs	other christian			central	middle	3	1	1.2348			25-29 years
78	15	3	2	central	1234802	urban	boy	yes			yes	3	7	average	public: govt health center/clinic	no	yes		26	jss/jhs	other christian			central	middle	3	0	1.2348	1st trim	>4 visits	25-29 years
78	18	2	1	central	1234802	urban	boy	no		0	yes	4	5	average	public: govt health center/clinic	no	yes		17	primary	pentecostal/charismatic			central	second	3	1	1.2348	2nd trim	>4 visits	15-19 years
78	20	1	4	central	1234802	urban	girl	yes			yes	3	7	larger than average	her home		no		30		pentecostal/charismatic			central	lowest	3	0	1.2348	1st trim	>4 visits	30-35 years
78	23	2	6	central	1234802	urban	boy	yes											36		pentecostal/charismatic			central	second	3	0	1.2348			35-49 years
78	23	2	7	central	1234802	urban	boy	yes			yes	9	1	very small	her home		no		36		pentecostal/charismatic			central	second	3	0	1.2348	3rd trim	First visit	35-49 years
78	24	2	11	central	1234802	urban	girl	yes			yes	5	3	larger than average	public: govt health post/chps	no	no	6	42		other christian			central	second	3	0	1.2348	2nd trim	2-4 visits	35-49 years
78	25	1	4	central	1234802	urban	boy	yes			yes	2	5	larger than average	public: govt hospital	no	no	6	35		other christian			central	second	3	0	1.2348	1st trim	>4 visits	30-35 years
78	26	1	3	central	1234802	urban	boy	yes			yes	2	9	very large	public: govt hospital	no	yes	6	33	jss/jhs	pentecostal/charismatic		separated	central	middle	3	0	1.2348	1st trim	>4 visits	30-35 years
78	29	2	3	central	1234802	urban	girl	yes			yes	6	4	average	public: govt health center/clinic	no	yes	6	20	jss/jhs	other christian			central	middle	3	0	1.2348	2nd trim	2-4 visits	20-24 years
79	3	2	2	central	1513510	rural	girl	yes			yes	3	6	average	public: govt health center/clinic	no	no		32	primary	catholic			central	second	4	0	1.51351	1st trim	>4 visits	30-35 years
79	7	1	6	central	1513510	rural	boy	yes			yes	4	4	average	public: govt health center/clinic	no	yes		39	jss/jhs	methodist			central	middle	4	0	1.51351	2nd trim	2-4 visits	35-49 years
79	19	3	2	central	1513510	rural	girl	yes			yes	2	6	larger than average	public: govt hospital	no	yes	6	20	jss/jhs	other christian			central	middle	4	0	1.51351	1st trim	>4 visits	20-24 years
79	23	2	4	central	1513510	rural	girl	yes											28		pentecostal/charismatic			central	middle	4	0	1.51351			25-29 years
80	1	2	1	central	1266260	rural	boy	no		0	yes	2	7	larger than average	her home		no		15	jss/jhs	pentecostal/charismatic			central	second	4	1	1.26626	1st trim	>4 visits	15-19 years
80	5	2	2	central	1266260	rural	boy	yes			yes	1	9	larger than average	public: govt hospital	no	no	3	26	jss/jhs	catholic			central	second	4	0	1.26626	1st trim	>4 visits	25-29 years
80	7	1	1	central	1266260	rural	girl	yes			yes	4	6	average	her home		no		24	jss/jhs	catholic			central	second	4	0	1.26626	2nd trim	>4 visits	20-24 years
80	9	2	1	central	1266260	rural	girl	yes											22	jss/jhs	methodist			central	second	4	0	1.26626			20-24 years
80	9	2	2	central	1266260	rural	girl	yes			yes	5	4	average	her home		no		22	jss/jhs	methodist			central	second	4	0	1.26626	2nd trim	2-4 visits	20-24 years
80	11	2	2	central	1266260	rural	boy	yes			yes	3	5	very small	public: govt hospital	no	yes	4	24	jss/jhs	pentecostal/charismatic			central	second	4	0	1.26626	1st trim	>4 visits	20-24 years
80	14	2	9	central	1266260	rural	girl	yes			yes	1	9	larger than average	other home		no		42	primary	other christian			central	second	4	0	1.26626	1st trim	>4 visits	35-49 years
80	17	3	1	central	1266260	rural	girl	yes			yes	2	8	very large	other home		no		22	jss/jhs	methodist			central	second	4	0	1.26626	1st trim	>4 visits	20-24 years
80	25	4	2	central	1266260	rural	girl	yes			yes	2	7	larger than average	her home		no		31	jss/jhs	methodist			central	second	4	0	1.26626	1st trim	>4 visits	30-35 years
80	26	1	4	central	1266260	rural	boy	yes			yes	1	12	larger than average	public: govt hospital	no	yes	14	31	jss/jhs	methodist		separated	central	middle	4	0	1.26626	1st trim	>4 visits	30-35 years
80	27	5	4	central	1266260	rural	boy	yes			yes	4	6	larger than average	public: govt hospital	no	yes	2	33	jss/jhs	methodist			central	second	4	0	1.26626	2nd trim	>4 visits	30-35 years
81	2	1	6	central	1107463	urban	girl	yes			yes	2	14	larger than average	public: govt health center/clinic	no	no	4	33	primary	catholic			central	fourth	3	0	1.10746	1st trim	>4 visits	30-35 years
81	3	1	1	central	1107463	urban	boy	yes											20	jss/jhs	other christian			central	middle	3	0	1.10746			20-24 years
81	3	1	2	central	1107463	urban	girl	yes			yes	3	7	smaller than average	public: govt hospital	no	yes	1	20	jss/jhs	other christian			central	middle	3	0	1.10746	1st trim	>4 visits	20-24 years
81	6	1	2	central	1107463	urban	boy	yes			yes	2	14	average	public: govt hospital	no	yes	6	32		islam			central	middle	3	0	1.10746	1st trim	>4 visits	30-35 years
81	7	2	4	central	1107463	urban	boy	yes			yes	3	9	very large	public: govt hospital	no	no	2	31	jss/jhs	pentecostal/charismatic			central	middle	3	0	1.10746	1st trim	>4 visits	30-35 years
81	8	1	2	central	1107463	urban	girl	yes											34	primary	catholic			central	second	3	0	1.10746			30-35 years
81	8	1	3	central	1107463	urban	boy	yes			yes	1	8	average	other home		no		34	primary	catholic			central	second	3	0	1.10746	1st trim	>4 visits	30-35 years
81	10	1	5	central	1107463	urban	girl	yes											30		no religion		separated	central	lowest	3	0	1.10746			30-35 years
81	10	1	6	central	1107463	urban	boy	yes			no			average	other home		yes		30		no religion		separated	central	lowest	3	0	1.10746			30-35 years
81	12	2	3	central	1107463	urban	girl	yes			yes	3	8	very large	public: govt hospital	no	yes	6	24		other christian			central	fourth	3	0	1.10746	1st trim	>4 visits	20-24 years
81	14	2	3	central	1107463	urban	girl	yes			yes	4	12	average	public: govt hospital	yes	no	2	29	sss/shs/tech/voc/comm	methodist			central	middle	3	0	1.10746	2nd trim	>4 visits	25-29 years
81	19	2	5	central	1107463	urban	girl	no		48									45		other christian			central	fourth	3	0	1.10746			35-49 years
81	19	2	6	central	1107463	urban	boy	yes											45		other christian			central	fourth	3	0	1.10746			35-49 years
81	19	2	7	central	1107463	urban	boy	yes											45		other christian			central	fourth	3	0	1.10746			35-49 years
81	19	2	8	central	1107463	urban	girl	yes			yes	2	7	very large	public: govt hospital	no	no	2	45		other christian			central	fourth	3	0	1.10746	1st trim	>4 visits	35-49 years
81	20	1	4	central	1107463	urban	girl	yes			yes	5	4	very small	public: govt hospital	no	yes	3	23		other christian			central	second	3	0	1.10746	2nd trim	2-4 visits	20-24 years
81	21	2	3	central	1107463	urban	boy	yes			yes	1	8	average	public: govt hospital	no	no		24	jss/jhs	other christian			central	highest	3	0	1.10746	1st trim	>4 visits	20-24 years
81	22	1	2	central	1107463	urban	girl	yes											22		presbyterian			central	middle	3	0	1.10746			20-24 years
81	22	1	3	central	1107463	urban	girl	yes			yes	1	9	average	public: govt hospital	yes	yes	1	22		presbyterian			central	middle	3	0	1.10746	1st trim	>4 visits	20-24 years
81	23	4	1	central	1107463	urban	girl	yes			no			average	other home		no		17	jss/jhs	methodist			central	fourth	3	0	1.10746			15-19 years
81	24	3	1	central	1107463	urban	girl	yes			yes	5	8	larger than average	private: hospital/clinic	no	yes	4	32	sss/shs/tech/voc/comm	catholic			central	highest	3	0	1.10746	2nd trim	>4 visits	30-35 years
82	7	2	5	central	1031192	rural	boy	yes			yes	1	9	average	public: govt hospital	no	yes	3	34	jss/jhs	methodist			central	fourth	4	0	1.03119	1st trim	>4 visits	30-35 years
82	9	2	3	central	1031192	rural	boy	yes			yes	5	4	very large	public: govt health center/clinic	no	yes	3	31	jss/jhs	methodist			central	second	4	0	1.03119	2nd trim	2-4 visits	30-35 years
82	10	2	6	central	1031192	rural	boy	yes											34	jss/jhs	methodist			central	second	4	0	1.03119			30-35 years
82	10	2	7	central	1031192	rural	boy	yes			yes	4	7	average	public: govt health center/clinic	no	yes	1	34	jss/jhs	methodist			central	second	4	0	1.03119	2nd trim	>4 visits	30-35 years
82	11	2	5	central	1031192	rural	boy	yes			yes	3	9	average	public: govt hospital	no	yes	1	35		methodist			central	middle	4	0	1.03119	1st trim	>4 visits	30-35 years
82	12	2	7	central	1031192	rural	girl	yes			yes	4	6	average	public: govt hospital	no	yes	7	36	primary	no religion		divorced	central	second	4	0	1.03119	2nd trim	>4 visits	35-49 years
82	17	1	8	central	1031192	rural	girl	yes			yes	6	6	average	public: govt hospital	yes	no	6	48	primary	pentecostal/charismatic		widowed	central	lowest	4	0	1.03119	2nd trim	>4 visits	35-49 years
83	1	2	2	central	878297	urban	boy	yes											32	jss/jhs	other christian			central	middle	3	0	0.878297			30-35 years
83	1	2	3	central	878297	urban	boy	yes			yes	4	9	smaller than average	public: govt hospital	no	no	1	32	jss/jhs	other christian			central	middle	3	0	0.878297	2nd trim	>4 visits	30-35 years
83	2	2	7	central	878297	urban	girl	yes			yes	3	10	very small	public: govt hospital	no	yes	3	44	jss/jhs	methodist			central	second	3	0	0.878297	1st trim	>4 visits	35-49 years
83	5	3	1	central	878297	urban	girl	yes											21	jss/jhs	other christian			central	second	3	0	0.878297			20-24 years
83	5	3	3	central	878297	urban	girl	yes			yes	3	7	average	public: govt health center/clinic	no	yes	4	21	jss/jhs	other christian			central	second	3	0	0.878297	1st trim	>4 visits	20-24 years
83	9	1	2	central	878297	urban	boy	yes			yes	3	9	average	public: govt hospital	no	no	3	44	middle	pentecostal/charismatic		separated	central	highest	3	0	0.878297	1st trim	>4 visits	35-49 years
83	13	2	1	central	878297	urban	girl	yes			yes	1	12	average	public: govt hospital	yes	no	3	18	jss/jhs	other christian			central	fourth	3	0	0.878297	1st trim	>4 visits	15-19 years
83	23	2	1	central	878297	urban	girl	yes			yes	3	5	larger than average	public: govt hospital	no	yes	1	16	primary	no religion			central	second	3	0	0.878297	1st trim	>4 visits	15-19 years
83	24	2	5	central	878297	urban	girl	yes											32	primary	methodist			central	fourth	3	0	0.878297			30-35 years
83	24	2	6	central	878297	urban	boy	yes			yes	3	7	average	public: govt hospital	yes	no	3	32	primary	methodist			central	fourth	3	0	0.878297	1st trim	>4 visits	30-35 years
83	27	2	7	central	878297	urban	girl	yes			yes	6	5	average	her home		no		45		pentecostal/charismatic			central	middle	3	0	0.878297	2nd trim	>4 visits	35-49 years
84	4	2	8	central	1066108	urban	girl	yes											33	jss/jhs	islam			central	fourth	3	0	1.06611			30-35 years
84	4	2	9	central	1066108	urban	boy	yes			yes	4	9	very large	public: govt health center/clinic	no	yes	1	33	jss/jhs	islam			central	fourth	3	0	1.06611	2nd trim	>4 visits	30-35 years
84	5	2	2	central	1066108	urban	boy	yes			yes	1	13	average	public: govt hospital	no	yes	2	25	jss/jhs	pentecostal/charismatic			central	fourth	3	0	1.06611	1st trim	>4 visits	25-29 years
84	6	1	4	central	1066108	urban	girl	yes			yes	4	7	very small	her home		no		28		pentecostal/charismatic			central	fourth	3	0	1.06611	2nd trim	>4 visits	25-29 years
84	8	2	5	central	1066108	urban	boy	yes			yes	1	20	average	public: govt hospital	no	no	6	32	jss/jhs	pentecostal/charismatic			central	middle	3	0	1.06611	1st trim	>4 visits	30-35 years
84	14	2	3	central	1066108	urban	boy	yes											29	jss/jhs	pentecostal/charismatic			central	middle	3	0	1.06611			25-29 years
84	14	2	4	central	1066108	urban	girl	yes			yes	3	9	average	public: govt health center/clinic	no	yes	6	29	jss/jhs	pentecostal/charismatic			central	middle	3	0	1.06611	1st trim	>4 visits	25-29 years
84	17	2	5	central	1066108	urban	boy	yes			yes	3	10	average	her home		no		46		pentecostal/charismatic			central	fourth	3	0	1.06611	1st trim	>4 visits	35-49 years
84	19	2	2	central	1066108	urban	girl	yes			yes	3	8	average	public: govt health center/clinic	no	no	1	25	primary	presbyterian		divorced	central	middle	3	0	1.06611	1st trim	>4 visits	25-29 years
84	21	4	1	central	1066108	urban	girl	yes			yes	2	10	average	public: govt health center/clinic	no	yes	7	33	sss/shs/tech/voc/comm	pentecostal/charismatic			central	fourth	3	0	1.06611	1st trim	>4 visits	30-35 years
84	22	1	3	central	1066108	urban	girl	yes			yes	2	9	average	private: hospital/clinic	no	no	7	27	jss/jhs	other christian			central	fourth	3	0	1.06611	1st trim	>4 visits	25-29 years
84	28	1	1	central	1066108	urban	girl	yes			yes	3	7	larger than average	private: fp/ppag clinic	no	yes	7	32	higher	islam			central	highest	3	0	1.06611	1st trim	>4 visits	30-35 years
84	30	1	3	central	1066108	urban	girl	yes											41	secondary/tech/voc/comm	pentecostal/charismatic			central	highest	3	0	1.06611			35-49 years
84	30	1	4	central	1066108	urban	girl	yes			yes	1	10	larger than average	public: govt health center/clinic	no	yes	2	41	secondary/tech/voc/comm	pentecostal/charismatic			central	highest	3	0	1.06611	1st trim	>4 visits	35-49 years
85	2	2	3	central	2118610	urban	boy	yes			yes	2	10	larger than average	public: govt hospital	no	yes	12	37	higher	anglican			central	highest	3	0	2.11861	1st trim	>4 visits	35-49 years
85	3	2	4	central	2118610	urban	girl	yes			yes	4	6	average	private: hospital/clinic	no	no	8	36	higher	other christian			central	highest	3	0	2.11861	2nd trim	>4 visits	35-49 years
85	8	1	2	central	2118610	urban	girl	yes			yes	2	8	average	public: govt health center/clinic	no	no	14	28	primary	pentecostal/charismatic			central	fourth	3	0	2.11861	1st trim	>4 visits	25-29 years
85	8	2	1	central	2118610	urban	girl	yes			yes	4	6	average	public: govt hospital	no	no	5	25	jss/jhs	pentecostal/charismatic			central	fourth	3	0	2.11861	2nd trim	>4 visits	25-29 years
85	9	2	4	central	2118610	urban	girl	yes			yes	1	11	average	public: govt health center/clinic	no	yes	6	26	jss/jhs	pentecostal/charismatic			central	fourth	3	0	2.11861	1st trim	>4 visits	25-29 years
85	12	5	1	central	2118610	urban	girl	yes			yes	4	5	average	private: hospital/clinic	no	no	3	26	higher	methodist			central	fourth	3	0	2.11861	2nd trim	>4 visits	25-29 years
85	12	8	2	central	2118610	urban	boy	yes			yes	5	4	smaller than average	public: govt health center/clinic	no	no	1	26	jss/jhs	methodist			central	fourth	3	0	2.11861	2nd trim	2-4 visits	25-29 years
85	13	2	1	central	2118610	urban	girl	yes			yes	3	7	average	public: govt hospital	no	yes	3	21	sss/shs/tech/voc/comm	pentecostal/charismatic			central	fourth	3	0	2.11861	1st trim	>4 visits	20-24 years
85	15	2	1	central	2118610	urban	boy	yes											25	higher	islam			central	highest	3	0	2.11861			25-29 years
85	15	2	2	central	2118610	urban	boy	yes			yes	3	8	average	public: govt hospital	no	yes	3	25	higher	islam			central	highest	3	0	2.11861	1st trim	>4 visits	25-29 years
85	22	2	2	central	2118610	urban	boy	yes											38	higher	pentecostal/charismatic			central	highest	3	0	2.11861			35-49 years
85	22	2	3	central	2118610	urban	girl	yes			yes	1	12	average	public: govt hospital	yes	no	1	38	higher	pentecostal/charismatic			central	highest	3	0	2.11861	1st trim	>4 visits	35-49 years
85	23	2	1	central	2118610	urban	boy	yes			yes	3	8	very large	public: govt hospital	no	yes	2	22	sss/shs/tech/voc/comm	pentecostal/charismatic			central	highest	3	0	2.11861	1st trim	>4 visits	20-24 years
85	26	3	1	central	2118610	urban	girl	yes											27	jss/jhs	catholic			central	highest	3	0	2.11861			25-29 years
85	26	3	2	central	2118610	urban	girl	yes											27	jss/jhs	catholic			central	highest	3	0	2.11861			25-29 years
85	30	2	2	central	2118610	urban	girl	yes											27	jss/jhs	pentecostal/charismatic			central	fourth	3	0	2.11861			25-29 years
85	30	2	3	central	2118610	urban	girl	yes			yes	1	10	average	other home		no		27	jss/jhs	pentecostal/charismatic			central	fourth	3	0	2.11861	1st trim	>4 visits	25-29 years
86	4	3	5	central	1554097	rural	boy	yes			yes	2	9	very large	public: govt health center/clinic	no	yes	1	35	jss/jhs	methodist		widowed	central	second	4	0	1.5541	1st trim	>4 visits	30-35 years
86	11	1	5	central	1554097	rural	girl	yes			yes	4	7	average	public: govt health center/clinic	no	yes	6	26	jss/jhs	other christian			central	second	4	0	1.5541	2nd trim	>4 visits	25-29 years
86	14	2	3	central	1554097	rural	boy	yes											29	secondary/tech/voc/comm	pentecostal/charismatic			central	highest	4	0	1.5541			25-29 years
86	14	2	4	central	1554097	rural	boy	yes											29	secondary/tech/voc/comm	pentecostal/charismatic			central	highest	4	0	1.5541			25-29 years
86	14	2	5	central	1554097	rural	boy	yes			yes	6	5	larger than average	public: govt hospital	no	yes	6	29	secondary/tech/voc/comm	pentecostal/charismatic			central	highest	4	0	1.5541	2nd trim	>4 visits	25-29 years
86	15	1	3	central	1554097	rural	boy	yes			yes	1	11	very large	public: govt hospital	yes	no	7	29	jss/jhs	pentecostal/charismatic		separated	central	second	4	0	1.5541	1st trim	>4 visits	25-29 years
86	17	3	1	central	1554097	rural	boy	yes			yes	2	7	average	public: govt hospital	no	no	4	20	sss/shs/tech/voc/comm	methodist			central	fourth	4	0	1.5541	1st trim	>4 visits	20-24 years
86	19	3	1	central	1554097	rural	girl	yes			yes	1	7	average	public: govt health center/clinic	no	yes	1	24	sss/shs/tech/voc/comm	pentecostal/charismatic			central	second	4	0	1.5541	1st trim	>4 visits	20-24 years
86	23	1	1	central	1554097	rural	girl	yes											26	higher	pentecostal/charismatic			central	highest	4	0	1.5541			25-29 years
86	23	1	2	central	1554097	rural	boy	yes			yes	2	10	average	public: govt hospital	no	yes	3	26	higher	pentecostal/charismatic			central	highest	4	0	1.5541	1st trim	>4 visits	25-29 years
86	29	2	4	central	1554097	rural	boy	no		0	yes	2	5	smaller than average	public: govt health center/clinic	no	no	6	35	sss/shs/tech/voc/comm	pentecostal/charismatic			central	fourth	4	1	1.5541	1st trim	>4 visits	30-35 years
87	1	3	1	central	851218	rural	boy	yes											22	jss/jhs	pentecostal/charismatic			central	second	4	0	0.851218			20-24 years
87	1	3	2	central	851218	rural	girl	yes											22	jss/jhs	pentecostal/charismatic			central	second	4	0	0.851218			20-24 years
87	1	3	3	central	851218	rural	girl	yes			yes	7	3	very large	her home		no		22	jss/jhs	pentecostal/charismatic			central	second	4	0	0.851218	3rd trim	2-4 visits	20-24 years
87	3	2	4	central	851218	rural	girl	yes											33	jss/jhs	pentecostal/charismatic			central	fourth	4	0	0.851218			30-35 years
87	3	2	5	central	851218	rural	boy	no		0	yes	3	7	larger than average	public: govt hospital	no	yes	1	33	jss/jhs	pentecostal/charismatic			central	fourth	4	1	0.851218	1st trim	>4 visits	30-35 years
87	4	2	2	central	851218	rural	boy	yes			yes	3	9	larger than average	public: govt hospital	yes	no	6	28	jss/jhs	pentecostal/charismatic			central	middle	4	0	0.851218	1st trim	>4 visits	25-29 years
87	7	2	1	central	851218	rural	boy	yes											22	jss/jhs	catholic			central	fourth	4	0	0.851218			20-24 years
87	7	2	3	central	851218	rural	boy	yes			yes	3	9	average	private: hospital/clinic	no	yes	6	22	jss/jhs	catholic			central	fourth	4	0	0.851218	1st trim	>4 visits	20-24 years
87	18	2	2	central	851218	rural	boy	yes											23	jss/jhs	other christian			central	middle	4	0	0.851218			20-24 years
87	18	2	3	central	851218	rural	girl	yes			yes	3	4	average	public: govt health center/clinic	no	no	7	23	jss/jhs	other christian			central	middle	4	0	0.851218	1st trim	2-4 visits	20-24 years
87	20	2	1	central	851218	rural	boy	yes											20	sss/shs/tech/voc/comm	methodist			central	second	4	0	0.851218			20-24 years
87	20	2	2	central	851218	rural	girl	yes			yes	3	4	very large	public: govt hospital	no	yes	2	20	sss/shs/tech/voc/comm	methodist			central	second	4	0	0.851218	1st trim	2-4 visits	20-24 years
87	23	1	5	central	851218	rural	girl	yes			yes	3	12	average	public: govt hospital	no	yes	1	35	jss/jhs	pentecostal/charismatic		separated	central	middle	4	0	0.851218	1st trim	>4 visits	30-35 years
87	29	2	4	central	851218	rural	boy	yes			yes	1	12	average	private: hospital/clinic	no	no	3	35	jss/jhs	catholic			central	highest	4	0	0.851218	1st trim	>4 visits	30-35 years
88	4	2	1	central	533474	urban	boy	yes			yes	2	12	average	public: govt hospital	no	yes	3	20	jss/jhs	pentecostal/charismatic			central	fourth	3	0	0.533474	1st trim	>4 visits	20-24 years
88	10	1	3	central	533474	urban	boy	yes			yes	4	6	very large	public: govt hospital	no	yes	6	25	primary	pentecostal/charismatic			central	middle	3	0	0.533474	2nd trim	>4 visits	25-29 years
88	12	2	2	central	533474	urban	girl	yes											28	jss/jhs	pentecostal/charismatic		separated	central	second	3	0	0.533474			25-29 years
88	12	2	3	central	533474	urban	boy	yes			yes	2	10	very large	her home		no		28	jss/jhs	pentecostal/charismatic		separated	central	second	3	0	0.533474	1st trim	>4 visits	25-29 years
88	16	2	3	central	533474	urban	girl	yes											36	sss/shs/tech/voc/comm	pentecostal/charismatic			central	fourth	3	0	0.533474			35-49 years
88	16	2	4	central	533474	urban	boy	yes			yes	2	7	average	public: govt hospital	yes	no	6	36	sss/shs/tech/voc/comm	pentecostal/charismatic			central	fourth	3	0	0.533474	1st trim	>4 visits	35-49 years
88	17	2	3	central	533474	urban	girl	yes			yes	2	6	average	public: govt health center/clinic	no	no	4	29	jss/jhs	other christian			central	fourth	3	0	0.533474	1st trim	>4 visits	25-29 years
88	19	2	2	central	533474	urban	boy	yes											23	primary	pentecostal/charismatic			central	middle	3	0	0.533474			20-24 years
88	19	2	3	central	533474	urban	girl	yes											23	primary	pentecostal/charismatic			central	middle	3	0	0.533474			20-24 years
88	19	2	4	central	533474	urban	boy	yes			yes	3	6	average	public: govt health center/clinic	no	no	6	23	primary	pentecostal/charismatic			central	middle	3	0	0.533474	1st trim	>4 visits	20-24 years
88	26	2	1	central	533474	urban	boy	yes			yes	1	8	larger than average	public: govt health center/clinic	no	yes	2	20	jss/jhs	pentecostal/charismatic			central	middle	3	0	0.533474	1st trim	>4 visits	20-24 years
88	30	2	3	central	533474	urban	boy	yes			yes	1	9	average	public: govt hospital	no	no	1	32	sss/shs/tech/voc/comm	pentecostal/charismatic			central	fourth	3	0	0.533474	1st trim	>4 visits	30-35 years
89	1	1	8	central	685838	rural	boy	yes			yes	2	11	average	public: govt hospital	no	no	7	45	jss/jhs	pentecostal/charismatic			central	fourth	4	0	0.685838	1st trim	>4 visits	35-49 years
89	5	1	6	central	685838	rural	girl	yes											27	primary	other christian			central	lowest	4	0	0.685838			25-29 years
89	5	1	7	central	685838	rural	girl	yes			yes	3	5	average	her home		no		27	primary	other christian			central	lowest	4	0	0.685838	1st trim	>4 visits	25-29 years
89	15	1	4	central	685838	rural	girl	yes											35	jss/jhs	methodist			central	second	4	0	0.685838			30-35 years
89	15	1	5	central	685838	rural	girl	yes											35	jss/jhs	methodist			central	second	4	0	0.685838			30-35 years
89	15	1	6	central	685838	rural	boy	yes			yes	3	5	average	public: govt health center/clinic	no	yes	2	35	jss/jhs	methodist			central	second	4	0	0.685838	1st trim	>4 visits	30-35 years
89	18	2	4	central	685838	rural	girl	yes											32	primary	catholic			central	middle	4	0	0.685838			30-35 years
89	18	2	5	central	685838	rural	boy	yes			yes	2	12	average	public: govt hospital	no	yes	3	32	primary	catholic			central	middle	4	0	0.685838	1st trim	>4 visits	30-35 years
89	22	1	1	central	685838	rural	boy	yes			yes	2	9	average	public: govt hospital	no	yes	3	20	jss/jhs	catholic			central	fourth	4	0	0.685838	1st trim	>4 visits	20-24 years
89	23	1	6	central	685838	rural	girl	yes			yes	3	8	average	public: govt hospital	no	yes	4	32	jss/jhs	catholic			central	second	4	0	0.685838	1st trim	>4 visits	30-35 years
89	29	2	1	central	685838	rural	girl	yes											20	jss/jhs	methodist			central	second	4	0	0.685838			20-24 years
89	29	2	2	central	685838	rural	girl	yes			yes	3	7	smaller than average	public: govt health center/clinic	no	no	4	20	jss/jhs	methodist			central	second	4	0	0.685838	1st trim	>4 visits	20-24 years
90	4	2	3	central	1336741	urban	girl	yes			yes	3	3	very large	public: govt health post/chps	no	no	7	34	primary	other christian			central	lowest	3	0	1.33674	1st trim	2-4 visits	30-35 years
90	5	1	3	central	1336741	urban	girl	yes			yes	4	7	average	public: govt hospital	no	no	3	26	primary	presbyterian			central	lowest	3	0	1.33674	2nd trim	>4 visits	25-29 years
90	8	2	11	central	1336741	urban	boy	yes			yes	2	5	larger than average	public: govt hospital	no	no	3	44		other christian			central	middle	3	0	1.33674	1st trim	>4 visits	35-49 years
90	8	4	1	central	1336741	urban	boy	yes			yes	5	4	larger than average	public: govt health center/clinic	no	no	7	18	jss/jhs	other christian			central	middle	3	0	1.33674	2nd trim	2-4 visits	15-19 years
90	14	3	1	central	1336741	urban	boy	yes			no			larger than average	other home		no		25		no religion			central	fourth	3	0	1.33674			25-29 years
90	15	3	3	central	1336741	urban	boy	yes											23	primary	pentecostal/charismatic			central	fourth	3	0	1.33674			20-24 years
90	15	3	4	central	1336741	urban	girl	yes			no			average	other home		no		23	primary	pentecostal/charismatic			central	fourth	3	0	1.33674			20-24 years
90	18	2	7	central	1336741	urban	girl	yes											40	primary	pentecostal/charismatic			central	lowest	3	0	1.33674			35-49 years
90	18	2	8	central	1336741	urban	girl	yes			yes	3	11	average	public: govt health center/clinic	no	no	2	40	primary	pentecostal/charismatic			central	lowest	3	0	1.33674	1st trim	>4 visits	35-49 years
90	19	1	1	central	1336741	urban	girl	yes			yes	2	10	average	public: govt health center/clinic	no	no	4	27	sss/shs/tech/voc/comm	catholic			central	second	3	0	1.33674	1st trim	>4 visits	25-29 years
90	21	2	1	central	1336741	urban	boy	yes			yes	2	7	average	public: govt hospital	yes	no	6	20		pentecostal/charismatic			central	middle	3	0	1.33674	1st trim	>4 visits	20-24 years
90	23	1	2	central	1336741	urban	girl	yes											28	primary	catholic			central	second	3	0	1.33674			25-29 years
90	23	1	3	central	1336741	urban	girl	yes			yes	2	9	very large	public: govt health center/clinic	no	no	6	28	primary	catholic			central	second	3	0	1.33674	1st trim	>4 visits	25-29 years
90	25	2	1	central	1336741	urban	girl	yes											31	sss/shs/tech/voc/comm	methodist			central	fourth	3	0	1.33674			30-35 years
90	25	2	2	central	1336741	urban	girl	yes			yes	1	9	average	private: hospital/clinic	no	no	2	31	sss/shs/tech/voc/comm	methodist			central	fourth	3	0	1.33674	1st trim	>4 visits	30-35 years
91	1	1	2	central	1192787	urban	girl	yes											23	jss/jhs	pentecostal/charismatic			central	second	3	0	1.19279			20-24 years
91	1	1	3	central	1192787	urban	boy	yes			yes	4	6	average	public: govt hospital	no	no	6	23	jss/jhs	pentecostal/charismatic			central	second	3	0	1.19279	2nd trim	>4 visits	20-24 years
91	2	2	6	central	1192787	urban	girl	yes			yes	2	8	larger than average	public: govt hospital	no	yes	4	37	primary	pentecostal/charismatic		separated	central	middle	3	0	1.19279	1st trim	>4 visits	35-49 years
91	3	1	6	central	1192787	urban	girl	no		0	no			larger than average	her home		no		40		no religion		widowed	central	lowest	3	1	1.19279			35-49 years
91	4	2	6	central	1192787	urban	girl	yes											34	primary	catholic			central	fourth	3	0	1.19279			30-35 years
91	4	2	7	central	1192787	urban	girl	yes			yes	3	5	very small	public: govt hospital	no	no	7	34	primary	catholic			central	fourth	3	0	1.19279	1st trim	>4 visits	30-35 years
91	13	2	1	central	1192787	urban	boy	yes			yes	5	5	average	public: govt health center/clinic	no	yes	2	18	jss/jhs	pentecostal/charismatic			central	second	3	0	1.19279	2nd trim	>4 visits	15-19 years
91	18	1	5	central	1192787	urban	boy	yes			yes	4	7	average	public: govt hospital	no	yes	6	34	primary	pentecostal/charismatic			central	middle	3	0	1.19279	2nd trim	>4 visits	30-35 years
91	29	3	3	central	1192787	urban	boy	yes											34	jss/jhs	other christian			central	second	3	0	1.19279			30-35 years
91	29	3	4	central	1192787	urban	boy	yes			yes	5	4	average	public: govt hospital	no	no		34	jss/jhs	other christian			central	second	3	0	1.19279	2nd trim	2-4 visits	30-35 years
92	1	2	7	central	1100958	rural	girl	yes											38		catholic			central	lowest	4	0	1.10096			35-49 years
92	1	2	8	central	1100958	rural	boy	yes			yes	2	7	smaller than average	public: govt hospital	no	no	6	38		catholic			central	lowest	4	0	1.10096	1st trim	>4 visits	35-49 years
92	4	1	4	central	1100958	rural	girl	yes			yes	4	6	average	her home		no		35	primary	islam			central	second	4	0	1.10096	2nd trim	>4 visits	30-35 years
92	5	2	5	central	1100958	rural	girl	yes			yes	3	7	average	her home		no		42	jss/jhs	other christian			central	second	4	0	1.10096	1st trim	>4 visits	35-49 years
92	6	2	7	central	1100958	rural	girl	yes			yes	7	4	average	her home		no		37	primary	pentecostal/charismatic			central	lowest	4	0	1.10096	3rd trim	2-4 visits	35-49 years
92	9	2	1	central	1100958	rural	girl	yes			yes	4	6	larger than average	public: govt health post/chps	no	yes	6	20	jss/jhs	methodist			central	lowest	4	0	1.10096	2nd trim	>4 visits	20-24 years
92	10	2	4	central	1100958	rural	boy	yes			yes	2	1	average	her home		no		40		no religion			central	lowest	4	0	1.10096	1st trim	First visit	35-49 years
92	12	3	5	central	1100958	rural	boy	yes			yes	6	3	larger than average	her home		no		38		no religion		separated	central	lowest	4	0	1.10096	2nd trim	2-4 visits	35-49 years
92	14	2	2	central	1100958	rural	boy	yes											30	jss/jhs	pentecostal/charismatic			central	lowest	4	0	1.10096			30-35 years
92	14	2	3	central	1100958	rural	boy	yes			yes	4	6	average	public: govt health post/chps	no	yes	3	30	jss/jhs	pentecostal/charismatic			central	lowest	4	0	1.10096	2nd trim	>4 visits	30-35 years
92	30	2	6	central	1100958	rural	girl	yes			yes	3	8	very large	public: govt health center/clinic	no	no	3	44		pentecostal/charismatic			central	second	4	0	1.10096	1st trim	>4 visits	35-49 years
93	3	2	1	central	1108014	rural	boy	yes											22	jss/jhs	methodist			central	middle	4	0	1.10801			20-24 years
93	3	2	2	central	1108014	rural	girl	yes			yes	6	2	very large	other home		no		22	jss/jhs	methodist			central	middle	4	0	1.10801	2nd trim	2-4 visits	20-24 years
93	4	2	3	central	1108014	rural	girl	yes			yes	3	7	average	public: govt hospital	no	yes	1	33	jss/jhs	other christian			central	second	4	0	1.10801	1st trim	>4 visits	30-35 years
93	9	1	6	central	1108014	rural	boy	yes			yes	2	9	very large	public: govt hospital	no	yes	6	40		pentecostal/charismatic			central	second	4	0	1.10801	1st trim	>4 visits	35-49 years
93	10	2	2	central	1108014	rural	girl	yes			yes	3	7	larger than average	her home		no		26	jss/jhs	other christian			central	second	4	0	1.10801	1st trim	>4 visits	25-29 years
93	11	1	5	central	1108014	rural	boy	yes			yes	2	7	larger than average	public: govt hospital	no	no	2	34		other christian			central	middle	4	0	1.10801	1st trim	>4 visits	30-35 years
93	13	2	9	central	1108014	rural	boy	yes			yes	4	6	average	public: govt health center/clinic	no	no	6	38	jss/jhs	other christian			central	second	4	0	1.10801	2nd trim	>4 visits	35-49 years
93	14	2	4	central	1108014	rural	boy	yes											30	jss/jhs	pentecostal/charismatic			central	second	4	0	1.10801			30-35 years
93	14	2	5	central	1108014	rural	boy	yes			yes	5	5	average	her home		no		30	jss/jhs	pentecostal/charismatic			central	second	4	0	1.10801	2nd trim	>4 visits	30-35 years
93	17	2	1	central	1108014	rural	boy	yes			yes	5	4	larger than average	public: govt health post/chps	no	no	6	19	jss/jhs	pentecostal/charismatic			central	lowest	4	0	1.10801	2nd trim	2-4 visits	15-19 years
93	19	2	1	central	1108014	rural	girl	yes			yes	3	6	very large	public: govt health center/clinic	no	no	6	19	jss/jhs	pentecostal/charismatic			central	middle	4	0	1.10801	1st trim	>4 visits	15-19 years
93	25	2	4	central	1108014	rural	girl	yes											31	primary	other christian			central	second	4	0	1.10801			30-35 years
93	25	2	5	central	1108014	rural	boy	yes			no			average	her home		no		31	primary	other christian			central	second	4	0	1.10801			30-35 years
93	26	2	5	central	1108014	rural	girl	yes											31	primary	other christian			central	middle	4	0	1.10801			30-35 years
93	26	2	6	central	1108014	rural	girl	yes			yes	4	6	smaller than average	public: govt health post/chps	no	no	1	31	primary	other christian			central	middle	4	0	1.10801	2nd trim	>4 visits	30-35 years
94	9	2	1	central	1488049	rural	boy	yes			yes	3	10	smaller than average	public: govt hospital	no	no	4	20	jss/jhs	pentecostal/charismatic			central	middle	4	0	1.48805	1st trim	>4 visits	20-24 years
94	10	2	8	central	1488049	rural	girl	yes											34	jss/jhs	methodist			central	middle	4	0	1.48805			30-35 years
94	10	2	9	central	1488049	rural	girl	yes			yes	4	5	larger than average	public: govt hospital	no	no		34	jss/jhs	methodist			central	middle	4	0	1.48805	2nd trim	>4 visits	30-35 years
94	11	2	1	central	1488049	rural	boy	yes			yes	3	7	average	public: govt hospital	no	no	1	30	jss/jhs	catholic			central	second	4	0	1.48805	1st trim	>4 visits	30-35 years
94	15	1	7	central	1488049	rural	girl	yes											37	jss/jhs	other christian		separated	central	second	4	0	1.48805			35-49 years
94	15	1	8	central	1488049	rural	boy	yes			yes	6	6	average	public: govt hospital	no	yes	3	37	jss/jhs	other christian		separated	central	second	4	0	1.48805	2nd trim	>4 visits	35-49 years
94	18	2	6	central	1488049	rural	girl	yes			yes	3	6	larger than average	her home		no		36	primary	pentecostal/charismatic			central	middle	4	0	1.48805	1st trim	>4 visits	35-49 years
94	19	4	1	central	1488049	rural	boy	yes			yes	3	6	average	public: govt health center/clinic	no	no	6	21		pentecostal/charismatic			central	second	4	0	1.48805	1st trim	>4 visits	20-24 years
94	22	1	9	central	1488049	rural	boy	yes			yes	5	4	larger than average	her home		no		44		pentecostal/charismatic			central	lowest	4	0	1.48805	2nd trim	2-4 visits	35-49 years
94	24	2	1	central	1488049	rural	girl	yes			yes	3	6	average	public: govt hospital	yes	no	4	21	jss/jhs	catholic			central	middle	4	0	1.48805	1st trim	>4 visits	20-24 years
95	5	3	1	central	1356066	urban	boy	yes			yes	7	6	average	her home		yes		20	jss/jhs	pentecostal/charismatic			central	second	3	0	1.35607	3rd trim	>4 visits	20-24 years
95	6	2	8	central	1356066	urban	boy	yes											45		pentecostal/charismatic			central	middle	3	0	1.35607			35-49 years
95	6	2	9	central	1356066	urban	boy	yes			yes	3	10	larger than average	public: govt hospital	yes	yes	1	45		pentecostal/charismatic			central	middle	3	0	1.35607	1st trim	>4 visits	35-49 years
95	14	2	2	central	1356066	urban	boy	no		3	yes	4	6	average	public: govt hospital	no	no	6	31	jss/jhs	other christian			central	fourth	3	0	1.35607	2nd trim	>4 visits	30-35 years
95	17	1	2	central	1356066	urban	girl	yes											31	primary	pentecostal/charismatic			central	middle	3	0	1.35607			30-35 years
95	17	1	3	central	1356066	urban	girl	yes			yes	3	7	average	her home		yes		31	primary	pentecostal/charismatic			central	middle	3	0	1.35607	1st trim	>4 visits	30-35 years
95	18	2	7	central	1356066	urban	girl	yes			yes	2	15	larger than average	public: govt hospital	yes	yes		42	jss/jhs	catholic			central	highest	3	0	1.35607	1st trim	>4 visits	35-49 years
96	9	2	2	central	1360212	urban	girl	yes			yes	2	8	larger than average	public: govt hospital	yes	no	6	26	jss/jhs	catholic			central	highest	3	0	1.36021	1st trim	>4 visits	25-29 years
96	11	1	6	central	1360212	urban	boy	yes			yes	5	2	larger than average	public: govt hospital	no	no	7	32	jss/jhs	other christian		separated	central	fourth	3	0	1.36021	2nd trim	2-4 visits	30-35 years
96	15	2	2	central	1360212	urban	boy	yes			yes	1	9	smaller than average	public: govt hospital	yes	yes		28	higher	pentecostal/charismatic			central	highest	3	0	1.36021	1st trim	>4 visits	25-29 years
96	20	2	1	central	1360212	urban	girl	yes											23	jss/jhs	pentecostal/charismatic			central	middle	3	0	1.36021			20-24 years
96	20	2	2	central	1360212	urban	girl	yes			yes	3	8	average	public: govt hospital	no	yes	1	23	jss/jhs	pentecostal/charismatic			central	middle	3	0	1.36021	1st trim	>4 visits	20-24 years
96	21	1	3	central	1360212	urban	boy	yes			yes	4	5	larger than average	public: govt hospital	no	no		40	middle	pentecostal/charismatic			central	middle	3	0	1.36021	2nd trim	>4 visits	35-49 years
96	25	2	2	central	1360212	urban	girl	yes											33	jss/jhs	other christian			central	highest	3	0	1.36021			30-35 years
96	25	2	3	central	1360212	urban	boy	yes			yes	2	12	average	public: govt hospital	no	yes	2	33	jss/jhs	other christian			central	highest	3	0	1.36021	1st trim	>4 visits	30-35 years
96	26	2	2	central	1360212	urban	girl	yes			yes	3	9	average	public: govt hospital	yes	yes	6	27	sss/shs/tech/voc/comm	catholic			central	highest	3	0	1.36021	1st trim	>4 visits	25-29 years
97	2	1	2	central	2238650	urban	boy	yes			yes	4	4	average	private: hospital/clinic	no	no	6	18	primary	islam			central	second	3	0	2.23865	2nd trim	2-4 visits	15-19 years
97	6	1	1	central	2238650	urban	girl	yes											19	primary	pentecostal/charismatic			central	second	3	0	2.23865			15-19 years
97	6	1	3	central	2238650	urban	girl	yes			yes	5	4	larger than average	public: govt hospital	no	yes		19	primary	pentecostal/charismatic			central	second	3	0	2.23865	2nd trim	2-4 visits	15-19 years
97	9	2	3	central	2238650	urban	boy	yes			yes	2	5	larger than average	public: govt hospital	no	no	7	29	primary	other christian			central	highest	3	0	2.23865	1st trim	>4 visits	25-29 years
97	10	2	1	central	2238650	urban	girl	yes											21	primary	pentecostal/charismatic			central	fourth	3	0	2.23865			20-24 years
97	10	2	2	central	2238650	urban	girl	yes			yes	4	5	very small	public: govt hospital	no	yes		21	primary	pentecostal/charismatic			central	fourth	3	0	2.23865	2nd trim	>4 visits	20-24 years
97	11	2	8	central	2238650	urban	boy	yes			yes	2	2	smaller than average	other home		no		42		other christian			central	middle	3	0	2.23865	1st trim	2-4 visits	35-49 years
97	12	2	4	central	2238650	urban	boy	yes			yes	4	6	average	public: govt hospital	no	yes		38	primary	pentecostal/charismatic			central	fourth	3	0	2.23865	2nd trim	>4 visits	35-49 years
97	13	2	1	central	2238650	urban	girl	yes											19		pentecostal/charismatic			central	second	3	0	2.23865			15-19 years
97	13	2	2	central	2238650	urban	girl	yes											19		pentecostal/charismatic			central	second	3	0	2.23865			15-19 years
97	13	2	3	central	2238650	urban	boy	yes			yes	5	10	larger than average	her home		no		19		pentecostal/charismatic			central	second	3	0	2.23865	2nd trim	>4 visits	15-19 years
97	14	2	3	central	2238650	urban	girl	yes			yes	4	11	average	private: hospital/clinic	no	no	4	31		other christian			central	fourth	3	0	2.23865	2nd trim	>4 visits	30-35 years
97	19	2	1	central	2238650	urban	girl	yes											19	primary	pentecostal/charismatic			central	middle	3	0	2.23865			15-19 years
97	19	2	2	central	2238650	urban	boy	yes			yes	5	4	very large	public: govt hospital	no	no		19	primary	pentecostal/charismatic			central	middle	3	0	2.23865	2nd trim	2-4 visits	15-19 years
97	21	2	1	central	2238650	urban	boy	yes			yes	6	3	very large	her home		no		21	jss/jhs	pentecostal/charismatic			central	fourth	3	0	2.23865	2nd trim	2-4 visits	20-24 years
97	24	1	1	central	2238650	urban	boy	yes			yes	9	5	very large	public: govt health center/clinic	no	no		17		pentecostal/charismatic			central	second	3	0	2.23865	3rd trim	>4 visits	15-19 years
97	25	2	3	central	2238650	urban	boy	yes			yes	3	9	larger than average	public: govt hospital	no	no	7	27	jss/jhs	other christian			central	middle	3	0	2.23865	1st trim	>4 visits	25-29 years
97	26	1	12	central	2238650	urban	boy	yes			yes	3	12	larger than average	public: govt hospital	no	no	3	44	primary	pentecostal/charismatic			central	middle	3	0	2.23865	1st trim	>4 visits	35-49 years
97	28	2	1	central	2238650	urban	boy	yes											30	jss/jhs	pentecostal/charismatic			central	fourth	3	0	2.23865			30-35 years
97	28	2	2	central	2238650	urban	girl	yes			yes	3	7	average	public: govt hospital	no	yes		30	jss/jhs	pentecostal/charismatic			central	fourth	3	0	2.23865	1st trim	>4 visits	30-35 years
98	7	2	2	central	1874033	urban	girl	yes											25		islam			central	fourth	3	0	1.87403			25-29 years
98	7	2	3	central	1874033	urban	girl	yes			yes	7	2	smaller than average	public: govt hospital	no	yes		25		islam			central	fourth	3	0	1.87403	3rd trim	2-4 visits	25-29 years
98	12	3	1	central	1874033	urban	boy	yes			yes	2	13	larger than average	public: govt hospital	no	no	7	23	jss/jhs	methodist		separated	central	highest	3	0	1.87403	1st trim	>4 visits	20-24 years
98	14	2	5	central	1874033	urban	boy	yes			yes	1	10	larger than average	public: govt hospital	no	yes	7	30	jss/jhs	pentecostal/charismatic			central	highest	3	0	1.87403	1st trim	>4 visits	30-35 years
98	16	2	2	central	1874033	urban	girl	yes											30	sss/shs/tech/voc/comm	pentecostal/charismatic			central	fourth	3	0	1.87403			30-35 years
98	16	2	3	central	1874033	urban	boy	yes											30	sss/shs/tech/voc/comm	pentecostal/charismatic			central	fourth	3	0	1.87403			30-35 years
98	16	2	4	central	1874033	urban	boy	yes			yes	4	8	average	public: govt hospital	yes	no	1	30	sss/shs/tech/voc/comm	pentecostal/charismatic			central	fourth	3	0	1.87403	2nd trim	>4 visits	30-35 years
98	18	2	5	central	1874033	urban	girl	yes											36	sss/shs/tech/voc/comm	pentecostal/charismatic			central	highest	3	0	1.87403			35-49 years
98	18	2	6	central	1874033	urban	boy	no		2	yes	5	4	larger than average	public: govt health center/clinic	no	yes	7	36	sss/shs/tech/voc/comm	pentecostal/charismatic			central	highest	3	0	1.87403	2nd trim	2-4 visits	35-49 years
98	21	2	5	central	1874033	urban	girl	yes											33	jss/jhs	other christian			central	fourth	3	0	1.87403			30-35 years
98	21	2	6	central	1874033	urban	girl	yes			yes	1	8	average	public: govt health center/clinic	no	no	2	33	jss/jhs	other christian			central	fourth	3	0	1.87403	1st trim	>4 visits	30-35 years
98	25	2	2	central	1874033	urban	boy	yes											31	primary	islam			central	middle	3	0	1.87403			30-35 years
98	25	2	3	central	1874033	urban	boy	yes			yes	2	8	average	private: hospital/clinic	no	no	2	31	primary	islam			central	middle	3	0	1.87403	1st trim	>4 visits	30-35 years
98	28	2	6	central	1874033	urban	girl	yes											35	jss/jhs	islam			central	highest	3	0	1.87403			30-35 years
98	28	2	7	central	1874033	urban	girl	yes			yes	3	11	larger than average	public: govt hospital	yes	no	3	35	jss/jhs	islam			central	highest	3	0	1.87403	1st trim	>4 visits	30-35 years
99	7	2	1	central	2027644	urban	girl	yes			yes	3	7	average	public: govt health center/clinic	no	no	1	23	jss/jhs	pentecostal/charismatic			central	highest	3	0	2.02764	1st trim	>4 visits	20-24 years
99	9	2	4	central	2027644	urban	girl	yes											32	primary	islam			central	second	3	0	2.02764			30-35 years
99	9	2	5	central	2027644	urban	girl	yes			yes	3	5	average	public: govt hospital	no	yes		32	primary	islam			central	second	3	0	2.02764	1st trim	>4 visits	30-35 years
99	12	2	2	central	2027644	urban	girl	yes			yes	3	13	very large	public: govt hospital	yes	no		23	jss/jhs	pentecostal/charismatic			central	second	3	0	2.02764	1st trim	>4 visits	20-24 years
99	15	2	4	central	2027644	urban	boy	yes			yes	3	7	larger than average	her home		no		27		islam			central	second	3	0	2.02764	1st trim	>4 visits	25-29 years
99	18	2	2	central	2027644	urban	girl	yes			yes	1	15	average	public: govt hospital	no	no	7	27	jss/jhs	pentecostal/charismatic			central	fourth	3	0	2.02764	1st trim	>4 visits	25-29 years
99	19	2	4	central	2027644	urban	boy	yes			yes	3	7	larger than average	public: govt hospital	yes	yes	1	28	jss/jhs	pentecostal/charismatic			central	highest	3	0	2.02764	1st trim	>4 visits	25-29 years
99	25	2	4	central	2027644	urban	boy	yes			yes	3	10	larger than average	public: govt health center/clinic	no	no	3	34	jss/jhs	pentecostal/charismatic			central	fourth	3	0	2.02764	1st trim	>4 visits	30-35 years
100	2	2	3	central	916663	urban	boy	yes											32		pentecostal/charismatic			central	fourth	3	0	0.916663			30-35 years
100	2	2	4	central	916663	urban	girl	yes											32		pentecostal/charismatic			central	fourth	3	0	0.916663			30-35 years
100	2	2	5	central	916663	urban	boy	yes			yes	2	12	larger than average	private: hospital/clinic	no	yes	2	32		pentecostal/charismatic			central	fourth	3	0	0.916663	1st trim	>4 visits	30-35 years
100	13	1	1	central	916663	urban	girl	yes			yes	1	15	very large	public: govt hospital	yes	yes	6	33	secondary/tech/voc/comm	pentecostal/charismatic			central	highest	3	0	0.916663	1st trim	>4 visits	30-35 years
100	14	1	7	central	916663	urban	boy	yes											30	secondary/tech/voc/comm	other christian			central	highest	3	0	0.916663			30-35 years
100	14	1	8	central	916663	urban	girl	yes			yes	1	12	very large	private: hospital/clinic	no	yes		30	secondary/tech/voc/comm	other christian			central	highest	3	0	0.916663	1st trim	>4 visits	30-35 years
100	15	2	4	central	916663	urban	boy	yes			yes	9	1	average	private: hospital/clinic	no	no	7	39	jss/jhs	islam			central	highest	3	0	0.916663	3rd trim	First visit	35-49 years
100	17	2	6	central	916663	urban	girl	yes			yes	4	5	average	public: govt health center/clinic	no	no	2	39	primary	pentecostal/charismatic			central	fourth	3	0	0.916663	2nd trim	>4 visits	35-49 years
100	18	1	3	central	916663	urban	girl	yes			yes	3	9	larger than average	public: govt hospital	no	no		29	jss/jhs	pentecostal/charismatic			central	fourth	3	0	0.916663	1st trim	>4 visits	25-29 years
100	21	2	4	central	916663	urban	boy	yes			yes	2	10	smaller than average	private: hospital/clinic	no	yes	3	32		pentecostal/charismatic			central	middle	3	0	0.916663	1st trim	>4 visits	30-35 years
100	23	2	2	central	916663	urban	boy	yes			yes	2	3	very small	public: govt health center/clinic	no	yes	2	28		pentecostal/charismatic			central	middle	3	0	0.916663	1st trim	2-4 visits	25-29 years
100	24	2	6	central	916663	urban	girl	yes			yes	3	10	average	public: govt hospital	no	yes	6	42	jss/jhs	pentecostal/charismatic			central	fourth	3	0	0.916663	1st trim	>4 visits	35-49 years
100	28	2	4	central	916663	urban	boy	yes											32	jss/jhs	methodist			central	fourth	3	0	0.916663			30-35 years
100	28	2	5	central	916663	urban	boy	yes			yes	5	6	very large	public: govt hospital	yes	no	2	32	jss/jhs	methodist			central	fourth	3	0	0.916663	2nd trim	>4 visits	30-35 years
101	7	2	1	central	1592802	rural	girl	yes											32	sss/shs/tech/voc/comm	pentecostal/charismatic			central	fourth	4	0	1.5928			30-35 years
101	7	2	3	central	1592802	rural	boy	yes			yes	1	12	larger than average	public: govt health post/chps	no	no	1	32	sss/shs/tech/voc/comm	pentecostal/charismatic			central	fourth	4	0	1.5928	1st trim	>4 visits	30-35 years
101	8	2	6	central	1592802	rural	girl	yes			yes	3	18	average	private: hospital/clinic	no	yes		42	jss/jhs	other christian			central	highest	4	0	1.5928	1st trim	>4 visits	35-49 years
101	9	2	1	central	1592802	rural	boy	yes											25	sss/shs/tech/voc/comm	presbyterian			central	fourth	4	0	1.5928			25-29 years
101	9	2	2	central	1592802	rural	boy	yes			yes	2	9	average	public: govt hospital	no	no	7	25	sss/shs/tech/voc/comm	presbyterian			central	fourth	4	0	1.5928	1st trim	>4 visits	25-29 years
101	19	1	5	central	1592802	rural	girl	yes			yes	3	9	average	private: hospital/clinic	no	no	2	44	higher	islam			central	fourth	4	0	1.5928	1st trim	>4 visits	35-49 years
101	25	1	3	central	1592802	rural	boy	yes			yes	2	12	smaller than average	other home		no		32	jss/jhs	traditional/spiritualist			central	middle	4	0	1.5928	1st trim	>4 visits	30-35 years
101	26	2	9	central	1592802	rural	girl	yes			yes	4	9	very large	public: govt health center/clinic	no	no		46	middle	pentecostal/charismatic			central	highest	4	0	1.5928	2nd trim	>4 visits	35-49 years
101	27	2	1	central	1592802	rural	boy	yes			yes	2	8	larger than average	public: govt hospital	yes	yes	1	25	primary	traditional/spiritualist			central	second	4	0	1.5928	1st trim	>4 visits	25-29 years
102	2	1	6	central	1407448	rural	girl	yes			yes	3	10	larger than average	public: govt health center/clinic	no	no	7	35	primary	pentecostal/charismatic			central	middle	4	0	1.40745	1st trim	>4 visits	30-35 years
102	3	2	2	central	1407448	rural	girl	yes			yes	5	6	average	public: govt hospital	no	yes	4	24	sss/shs/tech/voc/comm	pentecostal/charismatic			central	second	4	0	1.40745	2nd trim	>4 visits	20-24 years
102	5	2	2	central	1407448	rural	girl	no		7	yes	4	10	average	public: govt hospital	no	no	4	37	primary	other christian			central	second	4	0	1.40745	2nd trim	>4 visits	35-49 years
102	7	2	4	central	1407448	rural	boy	yes			yes	3	9	very large	public: govt health center/clinic	no	yes	7	34	jss/jhs	pentecostal/charismatic			central	fourth	4	0	1.40745	1st trim	>4 visits	30-35 years
102	9	2	1	central	1407448	rural	girl	yes			yes	4	6	average	public: govt hospital	no	yes		22	jss/jhs	other christian			central	middle	4	0	1.40745	2nd trim	>4 visits	20-24 years
102	11	2	7	central	1407448	rural	girl	yes											41	jss/jhs	islam			central	fourth	4	0	1.40745			35-49 years
102	11	2	8	central	1407448	rural	girl	yes			yes	5	3	very small	public: govt hospital	no	no		41	jss/jhs	islam			central	fourth	4	0	1.40745	2nd trim	2-4 visits	35-49 years
102	13	2	1	central	1407448	rural	girl	yes			yes	3	6	very small	public: govt hospital	no	no	1	20	jss/jhs	methodist			central	second	4	0	1.40745	1st trim	>4 visits	20-24 years
102	14	2	2	central	1407448	rural	boy	yes			yes	2	20	average	public: govt hospital	no	yes		23	jss/jhs	islam			central	fourth	4	0	1.40745	1st trim	>4 visits	20-24 years
102	16	2	2	central	1407448	rural	boy	yes			yes	4	2	larger than average	her home		no		30		pentecostal/charismatic			central	second	4	0	1.40745	2nd trim	2-4 visits	30-35 years
102	21	1	3	central	1407448	rural	boy	yes			yes	4	5	very large	other home		no		33	primary	pentecostal/charismatic			central	second	4	0	1.40745	2nd trim	>4 visits	30-35 years
102	24	3	1	central	1407448	rural	boy	yes			yes	2	10	very large	public: govt hospital	no	yes	3	27	jss/jhs	other christian			central	middle	4	0	1.40745	1st trim	>4 visits	25-29 years
102	25	2	3	central	1407448	rural	girl	yes											26	jss/jhs	other christian			central	second	4	0	1.40745			25-29 years
102	25	2	4	central	1407448	rural	girl	yes											26	jss/jhs	other christian			central	second	4	0	1.40745			25-29 years
102	25	2	5	central	1407448	rural	boy	yes			yes	5	12	average	public: govt hospital	no	yes	1	26	jss/jhs	other christian			central	second	4	0	1.40745	2nd trim	>4 visits	25-29 years
102	28	2	7	central	1407448	rural	boy	yes											37	jss/jhs	methodist			central	middle	4	0	1.40745			35-49 years
102	28	2	8	central	1407448	rural	girl	yes			yes	4	6	average	her home		no		37	jss/jhs	methodist			central	middle	4	0	1.40745	2nd trim	>4 visits	35-49 years
102	29	1	6	central	1407448	rural	girl	yes											35	sss/shs/tech/voc/comm	pentecostal/charismatic		divorced	central	fourth	4	0	1.40745			30-35 years
102	29	1	7	central	1407448	rural	boy	yes			yes	4	8	very large	public: govt hospital	no	yes	1	35	sss/shs/tech/voc/comm	pentecostal/charismatic		divorced	central	fourth	4	0	1.40745	2nd trim	>4 visits	30-35 years
103	2	2	2	central	1759898	rural	girl	yes											28	jss/jhs	pentecostal/charismatic			central	middle	4	0	1.7599			25-29 years
103	4	2	1	central	1759898	rural	boy	yes			yes	3	11	average	public: govt hospital	yes	no	7	32	higher	pentecostal/charismatic			central	highest	4	0	1.7599	1st trim	>4 visits	30-35 years
103	6	2	1	central	1759898	rural	boy	yes											30	jss/jhs	methodist			central	highest	4	0	1.7599			30-35 years
103	7	2	3	central	1759898	rural	boy	yes			yes	1	7	larger than average	public: govt hospital	yes	no	don't know	44	middle	catholic			central	highest	4	0	1.7599	1st trim	>4 visits	35-49 years
103	11	2	2	central	1759898	rural	boy	yes			yes	2	13	average	public: govt hospital	no	no		38	higher	other christian			central	highest	4	0	1.7599	1st trim	>4 visits	35-49 years
103	13	2	7	central	1759898	rural	girl	yes			yes	0	11	very large	public: govt hospital	no	no	7	35	sss/shs/tech/voc/comm	pentecostal/charismatic			central	highest	4	0	1.7599	1st trim	>4 visits	30-35 years
103	16	2	6	central	1759898	rural	boy	yes			yes	2	5	larger than average	public: govt hospital	yes	yes		37	jss/jhs	other christian			central	middle	4	0	1.7599	1st trim	>4 visits	35-49 years
103	20	2	6	central	1759898	rural	boy	yes			no			smaller than average	her home		yes		36		anglican			central	second	4	0	1.7599			35-49 years
103	24	2	2	central	1759898	rural	boy	yes			yes	2	15	larger than average	other home		no		31	jss/jhs	pentecostal/charismatic			central	highest	4	0	1.7599	1st trim	>4 visits	30-35 years
103	26	2	4	central	1759898	rural	girl	yes			yes	1	10	average	her home		yes		27	primary	pentecostal/charismatic			central	middle	4	0	1.7599	1st trim	>4 visits	25-29 years
103	27	1	3	central	1759898	rural	girl	yes			yes	2	12	average	public: govt hospital	no	yes	3	30	jss/jhs	catholic			central	fourth	4	0	1.7599	1st trim	>4 visits	30-35 years
104	1	2	1	central	1588826	urban	boy	no		0	yes	1	6	average	public: govt health center/clinic	no	yes	8	21	primary	pentecostal/charismatic		separated	central	middle	3	1	1.58883	1st trim	>4 visits	20-24 years
104	8	2	1	central	1588826	urban	boy	yes			yes	2	7	average	other home		no		30	primary	pentecostal/charismatic			central	middle	3	0	1.58883	1st trim	>4 visits	30-35 years
104	10	3	7	central	1588826	urban	boy	yes			yes	5	5	larger than average	other home		no		35	jss/jhs	pentecostal/charismatic			central	highest	3	0	1.58883	2nd trim	>4 visits	30-35 years
104	11	2	7	central	1588826	urban	girl	yes											34		other christian			central	middle	3	0	1.58883			30-35 years
104	11	2	8	central	1588826	urban	girl	yes			yes	8	1	smaller than average	her home		no		34		other christian			central	middle	3	0	1.58883	3rd trim	First visit	30-35 years
104	12	2	5	central	1588826	urban	boy	yes			yes	3	5	larger than average	other home		no		32		pentecostal/charismatic			central	middle	3	0	1.58883	1st trim	>4 visits	30-35 years
104	15	2	2	central	1588826	urban	boy	yes											23	primary	pentecostal/charismatic			central	fourth	3	0	1.58883			20-24 years
104	15	2	3	central	1588826	urban	girl	yes			yes	5	3	larger than average	her home		yes		23	primary	pentecostal/charismatic			central	fourth	3	0	1.58883	2nd trim	2-4 visits	20-24 years
104	17	1	3	central	1588826	urban	girl	yes											24	jss/jhs	other christian			central	second	3	0	1.58883			20-24 years
104	17	1	4	central	1588826	urban	boy	yes			yes	4	3	very large	other home		no		24	jss/jhs	other christian			central	second	3	0	1.58883	2nd trim	2-4 visits	20-24 years
104	20	2	1	central	1588826	urban	boy	yes			yes	4	4	average	other home		no		22	primary	traditional/spiritualist			central	fourth	3	0	1.58883	2nd trim	2-4 visits	20-24 years
104	21	2	6	central	1588826	urban	boy	yes											32	primary	other christian			central	middle	3	0	1.58883			30-35 years
104	21	2	7	central	1588826	urban	girl	yes			yes	4	4	larger than average	her home		no		32	primary	other christian			central	middle	3	0	1.58883	2nd trim	2-4 visits	30-35 years
104	22	1	3	central	1588826	urban	girl	yes											28	primary	other christian			central	second	3	0	1.58883			25-29 years
104	22	1	4	central	1588826	urban	girl	yes			yes	4	3	smaller than average	other home		no		28	primary	other christian			central	second	3	0	1.58883	2nd trim	2-4 visits	25-29 years
104	24	1	4	central	1588826	urban	boy	yes											35		other christian			central	second	3	0	1.58883			30-35 years
104	24	1	5	central	1588826	urban	girl	yes			yes	3	10	larger than average	her home		no		35		other christian			central	second	3	0	1.58883	1st trim	>4 visits	30-35 years
104	26	1	7	central	1588826	urban	girl	yes											30		pentecostal/charismatic		separated	central	lowest	3	0	1.58883			30-35 years
104	26	1	8	central	1588826	urban	girl	yes			yes	7	4	very small	public: govt hospital	no	yes	1	30		pentecostal/charismatic		separated	central	lowest	3	0	1.58883	3rd trim	2-4 visits	30-35 years
104	27	1	4	central	1588826	urban	boy	yes			yes	3	6	average	public: govt hospital	no	no		28	primary	pentecostal/charismatic			central	middle	3	0	1.58883	1st trim	>4 visits	25-29 years
104	28	2	8	central	1588826	urban	boy	yes											40		other christian			central	second	3	0	1.58883			35-49 years
104	28	2	9	central	1588826	urban	boy	yes			yes	8	3	average	other home		yes		40		other christian			central	second	3	0	1.58883	3rd trim	2-4 visits	35-49 years
104	29	1	3	central	1588826	urban	girl	yes			yes	3	5	average	other home		yes		40		pentecostal/charismatic			central	middle	3	0	1.58883	1st trim	>4 visits	35-49 years
105	1	2	3	central	1131366	urban	boy	yes			yes	3	8	average	public: govt hospital	no	no	2	43	jss/jhs	pentecostal/charismatic			central	fourth	3	0	1.13137	1st trim	>4 visits	35-49 years
105	2	2	3	central	1131366	urban	boy	yes			yes	7	6	average	public: govt hospital	no	no		34		catholic			central	middle	3	0	1.13137	3rd trim	>4 visits	30-35 years
105	3	1	3	central	1131366	urban	boy	yes											37	jss/jhs	islam			central	middle	3	0	1.13137			35-49 years
105	3	1	4	central	1131366	urban	girl	yes			yes	4	7	larger than average	public: govt hospital	no	yes	1	37	jss/jhs	islam			central	middle	3	0	1.13137	2nd trim	>4 visits	35-49 years
105	5	2	4	central	1131366	urban	boy	yes			yes	3	10	very large	public: govt hospital	no	no	1	24	jss/jhs	pentecostal/charismatic			central	middle	3	0	1.13137	1st trim	>4 visits	20-24 years
105	6	1	1	central	1131366	urban	girl	yes											29	sss/shs/tech/voc/comm	catholic			central	fourth	3	0	1.13137			25-29 years
105	6	1	2	central	1131366	urban	girl	yes			yes	1	12	average	private: hospital/clinic	yes	no	1	29	sss/shs/tech/voc/comm	catholic			central	fourth	3	0	1.13137	1st trim	>4 visits	25-29 years
105	10	3	1	central	1131366	urban	boy	no		24	yes	4	1	very small	other home		no		19	jss/jhs	pentecostal/charismatic			central	fourth	3	0	1.13137	2nd trim	First visit	15-19 years
105	11	1	5	central	1131366	urban	boy	yes			yes	2	14	average	public: govt health center/clinic	no	yes	7	37	jss/jhs	methodist		separated	central	middle	3	0	1.13137	1st trim	>4 visits	35-49 years
105	12	1	2	central	1131366	urban	girl	yes											28	jss/jhs	pentecostal/charismatic		separated	central	fourth	3	0	1.13137			25-29 years
105	12	1	3	central	1131366	urban	boy	yes			yes	3	10	smaller than average	her home		no		28	jss/jhs	pentecostal/charismatic		separated	central	fourth	3	0	1.13137	1st trim	>4 visits	25-29 years
105	14	2	3	central	1131366	urban	boy	yes			yes	2	10	average	public: govt health center/clinic	no	yes	3	25	primary	pentecostal/charismatic			central	middle	3	0	1.13137	1st trim	>4 visits	25-29 years
105	16	1	1	central	1131366	urban	girl	yes			yes	4	10	smaller than average	public: govt hospital	no	no	7	43	primary	no religion			central	middle	3	0	1.13137	2nd trim	>4 visits	35-49 years
105	17	2	2	central	1131366	urban	boy	yes			yes	2	10	average	private: hospital/clinic	yes	no	4	35		islam			central	second	3	0	1.13137	1st trim	>4 visits	30-35 years
105	19	2	6	central	1131366	urban	girl	yes			yes	2	7	average	public: govt hospital	no	no	7	39		islam			central	middle	3	0	1.13137	1st trim	>4 visits	35-49 years
105	20	4	1	central	1131366	urban	girl	yes			yes	6	4	very large	public: govt health center/clinic	no	no	1	21	sss/shs/tech/voc/comm	pentecostal/charismatic			central	second	3	0	1.13137	2nd trim	2-4 visits	20-24 years
105	26	1	3	central	1131366	urban	boy	yes			yes	3	9	larger than average	other home		no		35	primary	pentecostal/charismatic		separated	central	second	3	0	1.13137	1st trim	>4 visits	30-35 years
105	30	1	1	central	1131366	urban	boy	yes			yes	1	20	larger than average	public: govt health center/clinic	no	no		19	jss/jhs	islam			central	middle	3	0	1.13137	1st trim	>4 visits	15-19 years
106	2	1	2	central	710278	rural	boy	yes											31	jss/jhs	catholic			central	lowest	4	0	0.710278			30-35 years
106	2	1	3	central	710278	rural	girl	yes			yes	5	4	average	public: govt hospital	no	no	1	31	jss/jhs	catholic			central	lowest	4	0	0.710278	2nd trim	2-4 visits	30-35 years
106	3	2	7	central	710278	rural	boy	yes			yes	4	6	larger than average	public: govt health center/clinic	no	no	1	48	middle	pentecostal/charismatic			central	second	4	0	0.710278	2nd trim	>4 visits	35-49 years
106	6	2	4	central	710278	rural	boy	yes											35	jss/jhs	catholic			central	middle	4	0	0.710278			30-35 years
106	6	2	5	central	710278	rural	girl	yes			no			average	public: govt health center/clinic	no	yes	1	35	jss/jhs	catholic			central	middle	4	0	0.710278			30-35 years
106	7	1	4	central	710278	rural	boy	yes			yes	4	4	very large	public: govt health center/clinic	no	no	3	36	jss/jhs	pentecostal/charismatic			central	middle	4	0	0.710278	2nd trim	2-4 visits	35-49 years
106	9	2	3	central	710278	rural	girl	yes											37	higher	islam			central	highest	4	0	0.710278			35-49 years
106	9	2	4	central	710278	rural	girl	yes			yes	2	7	average	public: govt health center/clinic	no	yes	6	37	higher	islam			central	highest	4	0	0.710278	1st trim	>4 visits	35-49 years
106	10	1	2	central	710278	rural	boy	yes			yes	2	8	average	public: govt hospital	no	no	3	29	jss/jhs	pentecostal/charismatic			central	second	4	0	0.710278	1st trim	>4 visits	25-29 years
106	12	2	2	central	710278	rural	girl	yes			yes	2	10	larger than average	public: govt hospital	no	yes	6	29		islam			central	middle	4	0	0.710278	1st trim	>4 visits	25-29 years
106	13	1	2	central	710278	rural	girl	yes											28	jss/jhs	pentecostal/charismatic			central	second	4	0	0.710278			25-29 years
106	13	1	3	central	710278	rural	girl	yes			yes	6	3	average	her home		no		28	jss/jhs	pentecostal/charismatic			central	second	4	0	0.710278	2nd trim	2-4 visits	25-29 years
106	14	3	3	central	710278	rural	girl	yes			yes	3	10	average	public: govt hospital	yes	no	3	26	jss/jhs	pentecostal/charismatic			central	second	4	0	0.710278	1st trim	>4 visits	25-29 years
106	22	2	3	central	710278	rural	girl	yes											32	jss/jhs	catholic			central	middle	4	0	0.710278			30-35 years
106	22	2	4	central	710278	rural	girl	yes			yes	4	5	average	public: govt health center/clinic	no	yes	6	32	jss/jhs	catholic			central	middle	4	0	0.710278	2nd trim	>4 visits	30-35 years
106	24	2	2	central	710278	rural	girl	yes			yes	2	10	average	public: govt health center/clinic	no	no	8	26	jss/jhs	catholic			central	fourth	4	0	0.710278	1st trim	>4 visits	25-29 years
106	25	1	6	central	710278	rural	boy	yes			no			average	her home		no		40		catholic		divorced	central	middle	4	0	0.710278			35-49 years
106	26	1	4	central	710278	rural	girl	yes											36	primary	pentecostal/charismatic			central	second	4	0	0.710278			35-49 years
106	26	1	6	central	710278	rural	boy	yes			yes	4	5	average	private: hospital/clinic	no	no	5	36	primary	pentecostal/charismatic			central	second	4	0	0.710278	2nd trim	>4 visits	35-49 years
106	29	2	1	central	710278	rural	boy	yes			yes	4	4	average	other home		no		22	jss/jhs	other christian			central	second	4	0	0.710278	2nd trim	2-4 visits	20-24 years
107	4	2	5	central	630823	urban	girl	yes			yes	4	6	smaller than average	her home		no		35	jss/jhs	pentecostal/charismatic			central	middle	3	0	0.630823	2nd trim	>4 visits	30-35 years
107	6	2	2	central	630823	urban	boy	yes											28	sss/shs/tech/voc/comm	pentecostal/charismatic			central	fourth	3	0	0.630823			25-29 years
107	6	2	3	central	630823	urban	girl	no		0	yes	4	6	larger than average	private: hospital/clinic	no	no		28	sss/shs/tech/voc/comm	pentecostal/charismatic			central	fourth	3	1	0.630823	2nd trim	>4 visits	25-29 years
107	7	2	5	central	630823	urban	girl	no		0									37	primary	pentecostal/charismatic			central	fourth	3	1	0.630823			35-49 years
107	7	2	6	central	630823	urban	boy	yes			yes	1	8	average	public: govt hospital	yes	no	6	37	primary	pentecostal/charismatic			central	fourth	3	0	0.630823	1st trim	>4 visits	35-49 years
107	17	2	4	central	630823	urban	girl	yes											34	jss/jhs	anglican			central	fourth	3	0	0.630823			30-35 years
107	17	2	5	central	630823	urban	girl	yes			yes	3	9	very large	public: govt hospital	yes	no	3	34	jss/jhs	anglican			central	fourth	3	0	0.630823	1st trim	>4 visits	30-35 years
107	24	1	6	central	630823	urban	girl	yes			yes	1	12	larger than average	public: govt hospital	yes	yes	4	36	jss/jhs	pentecostal/charismatic			central	fourth	3	0	0.630823	1st trim	>4 visits	35-49 years
108	1	3	1	central	1393063	rural	boy	yes			yes	1	11	average	public: govt hospital	no	yes	6	24	jss/jhs	pentecostal/charismatic			central	second	4	0	1.39306	1st trim	>4 visits	20-24 years
108	6	2	5	central	1393063	rural	boy	no		17	yes	3	7	average	public: govt health center/clinic	no	no	2	38	jss/jhs	islam			central	second	4	0	1.39306	1st trim	>4 visits	35-49 years
108	11	2	1	central	1393063	rural	girl	yes			yes	2	8	very large	her home		no		22	jss/jhs	pentecostal/charismatic			central	second	4	0	1.39306	1st trim	>4 visits	20-24 years
108	12	2	3	central	1393063	rural	boy	yes											30	primary	pentecostal/charismatic			central	lowest	4	0	1.39306			30-35 years
108	12	2	4	central	1393063	rural	boy	yes			yes	3	4	larger than average	her home		no		30	primary	pentecostal/charismatic			central	lowest	4	0	1.39306	1st trim	2-4 visits	30-35 years
108	18	2	4	central	1393063	rural	boy	yes											28	jss/jhs	pentecostal/charismatic			central	lowest	4	0	1.39306			25-29 years
108	18	2	5	central	1393063	rural	boy	yes											28	jss/jhs	pentecostal/charismatic			central	lowest	4	0	1.39306			25-29 years
108	18	2	6	central	1393063	rural	boy	yes			yes	6	3	average	public: govt health center/clinic	no	no	2	28	jss/jhs	pentecostal/charismatic			central	lowest	4	0	1.39306	2nd trim	2-4 visits	25-29 years
108	22	2	1	central	1393063	rural	boy	yes			yes	5	7	average	her home		no		21	jss/jhs	pentecostal/charismatic			central	second	4	0	1.39306	2nd trim	>4 visits	20-24 years
108	25	2	7	central	1393063	rural	girl	yes			yes	4	5	larger than average	other		no		38		pentecostal/charismatic			central	second	4	0	1.39306	2nd trim	>4 visits	35-49 years
108	30	2	5	central	1393063	rural	boy	yes			yes	5	4	larger than average	public: govt hospital	no	yes	6	31	jss/jhs	pentecostal/charismatic			central	second	4	0	1.39306	2nd trim	2-4 visits	30-35 years
109	2	2	6	central	1224918	urban	boy	yes											36	jss/jhs	other christian			central	second	3	0	1.22492			35-49 years
109	2	2	7	central	1224918	urban	girl	yes			yes	1	9	average	her home		no		36	jss/jhs	other christian			central	second	3	0	1.22492	1st trim	>4 visits	35-49 years
109	5	4	1	central	1224918	urban	boy	yes			yes	3	9	average	public: govt hospital	no	yes	4	16	jss/jhs	pentecostal/charismatic			central	lowest	3	0	1.22492	1st trim	>4 visits	15-19 years
109	7	1	1	central	1224918	urban	boy	yes											31	sss/shs/tech/voc/comm	pentecostal/charismatic			central	middle	3	0	1.22492			30-35 years
109	7	1	2	central	1224918	urban	girl	yes			yes	1	10	average	public: govt hospital	no	yes	4	31	sss/shs/tech/voc/comm	pentecostal/charismatic			central	middle	3	0	1.22492	1st trim	>4 visits	30-35 years
109	8	2	3	central	1224918	urban	girl	yes			yes	3	11	average	public: govt hospital	no	no	6	25	primary	other christian			central	second	3	0	1.22492	1st trim	>4 visits	25-29 years
109	9	1	1	central	1224918	urban	girl	yes											20	jss/jhs	pentecostal/charismatic		separated	central	second	3	0	1.22492			20-24 years
109	9	1	2	central	1224918	urban	boy	yes											20	jss/jhs	pentecostal/charismatic		separated	central	second	3	0	1.22492			20-24 years
109	9	1	3	central	1224918	urban	girl	yes			yes	3	6	very small	other		no		20	jss/jhs	pentecostal/charismatic		separated	central	second	3	0	1.22492	1st trim	>4 visits	20-24 years
109	10	2	4	central	1224918	urban	girl	yes											33	jss/jhs	pentecostal/charismatic			central	middle	3	0	1.22492			30-35 years
109	10	2	5	central	1224918	urban	boy	yes											33	jss/jhs	pentecostal/charismatic			central	middle	3	0	1.22492			30-35 years
109	10	2	6	central	1224918	urban	boy	no		0	yes	3	6	larger than average	public: govt health center/clinic	no	no		33	jss/jhs	pentecostal/charismatic			central	middle	3	1	1.22492	1st trim	>4 visits	30-35 years
109	16	2	1	central	1224918	urban	boy	yes			yes	3	6	very large	public: govt hospital	no	no	6	20	jss/jhs	pentecostal/charismatic			central	middle	3	0	1.22492	1st trim	>4 visits	20-24 years
109	20	1	3	central	1224918	urban	girl	yes			yes	3	7	average	public: govt health center/clinic	no	no	8	29	jss/jhs	other christian			central	second	3	0	1.22492	1st trim	>4 visits	25-29 years
109	21	2	4	central	1224918	urban	girl	yes			yes	3	7	average	public: govt health center/clinic	no	no	3	38	jss/jhs	other christian			central	second	3	0	1.22492	1st trim	>4 visits	35-49 years
109	22	2	1	central	1224918	urban	boy	yes			yes	3	8	average	public: govt hospital	yes	no	2	25	jss/jhs	methodist			central	fourth	3	0	1.22492	1st trim	>4 visits	25-29 years
109	23	2	1	central	1224918	urban	girl	yes			yes	6	4	average	public: govt health center/clinic	no	no	3	20	jss/jhs	pentecostal/charismatic			central	fourth	3	0	1.22492	2nd trim	2-4 visits	20-24 years
109	30	3	1	central	1224918	urban	girl	yes			yes	2	9	smaller than average	public: govt hospital	no	yes	1	20	jss/jhs	other christian			central	middle	3	0	1.22492	1st trim	>4 visits	20-24 years
110	2	2	6	central	1230964	urban	boy	yes			yes	3	6	average	public: govt hospital	no	yes	6	41	jss/jhs	no religion			central	middle	3	0	1.23096	1st trim	>4 visits	35-49 years
110	4	2	5	central	1230964	urban	girl	yes											34	jss/jhs	pentecostal/charismatic			central	middle	3	0	1.23096			30-35 years
110	4	2	6	central	1230964	urban	girl	yes			yes	3	6	average	public: govt hospital	no	yes	6	34	jss/jhs	pentecostal/charismatic			central	middle	3	0	1.23096	1st trim	>4 visits	30-35 years
110	16	1	5	central	1230964	urban	girl	yes			yes	3	4	larger than average	private: hospital/clinic	no	yes	4	48	middle	pentecostal/charismatic		divorced	central	fourth	3	0	1.23096	1st trim	2-4 visits	35-49 years
110	17	2	3	central	1230964	urban	girl	yes			yes	2	10	average	public: govt hospital	no	yes	1	25	primary	pentecostal/charismatic			central	fourth	3	0	1.23096	1st trim	>4 visits	25-29 years
110	22	2	1	central	1230964	urban	girl	yes											20	jss/jhs	pentecostal/charismatic			central	fourth	3	0	1.23096			20-24 years
110	22	2	2	central	1230964	urban	girl	yes			yes	7	3	average	public: govt hospital	no	yes	7	20	jss/jhs	pentecostal/charismatic			central	fourth	3	0	1.23096	3rd trim	2-4 visits	20-24 years
110	23	3	4	central	1230964	urban	boy	yes			yes	6	3	average	public: govt hospital	no	no	8	29	primary	pentecostal/charismatic			central	fourth	3	0	1.23096	2nd trim	2-4 visits	25-29 years
110	25	2	1	central	1230964	urban	girl	yes			yes	5	7	average	public: govt hospital	no	yes	3	21	jss/jhs	pentecostal/charismatic			central	second	3	0	1.23096	2nd trim	>4 visits	20-24 years
110	28	2	2	central	1230964	urban	boy	yes			yes	5	4	average	public: govt hospital	no	yes	4	23	jss/jhs	other christian			central	middle	3	0	1.23096	2nd trim	2-4 visits	20-24 years
111	5	2	1	central	1596057	urban	boy	yes			yes	4	5	average	public: govt health center/clinic	no	no	3	23	jss/jhs	pentecostal/charismatic			central	fourth	3	0	1.59606	2nd trim	>4 visits	20-24 years
111	11	7	1	central	1596057	urban	girl	yes			yes	6	4	average	public: govt health center/clinic	no	no	3	16	jss/jhs	pentecostal/charismatic			central	fourth	3	0	1.59606	2nd trim	2-4 visits	15-19 years
111	14	3	1	central	1596057	urban	girl	yes			yes	1	8	very small	public: govt hospital	no	yes	1	20	jss/jhs	pentecostal/charismatic			central	fourth	3	0	1.59606	1st trim	>4 visits	20-24 years
111	16	2	4	central	1596057	urban	girl	no		0									30	sss/shs/tech/voc/comm	pentecostal/charismatic			central	fourth	3	1	1.59606			30-35 years
111	16	2	5	central	1596057	urban	girl	no		0									30	sss/shs/tech/voc/comm	pentecostal/charismatic			central	fourth	3	1	1.59606			30-35 years
111	16	2	6	central	1596057	urban	boy	no		0									30	sss/shs/tech/voc/comm	pentecostal/charismatic			central	fourth	3	1	1.59606			30-35 years
111	16	2	7	central	1596057	urban	girl	no		0									30	sss/shs/tech/voc/comm	pentecostal/charismatic			central	fourth	3	1	1.59606			30-35 years
111	16	2	8	central	1596057	urban	boy	yes			yes	1	13	larger than average	public: govt hospital	yes	yes	6	30	sss/shs/tech/voc/comm	pentecostal/charismatic			central	fourth	3	0	1.59606	1st trim	>4 visits	30-35 years
111	17	2	3	central	1596057	urban	boy	yes			yes	2	10	average	public: govt hospital	no	no	6	28	jss/jhs	other christian			central	highest	3	0	1.59606	1st trim	>4 visits	25-29 years
111	19	1	2	central	1596057	urban	boy	yes			yes	6	5	average	public: govt hospital	no	yes	6	25	jss/jhs	other christian			central	second	3	0	1.59606	2nd trim	>4 visits	25-29 years
111	24	1	1	central	1596057	urban	boy	yes			yes	4	2	very small	public: govt health center/clinic	no	no	4	21	jss/jhs	pentecostal/charismatic			central	middle	3	0	1.59606	2nd trim	2-4 visits	20-24 years
111	27	2	3	central	1596057	urban	boy	yes											33	jss/jhs	pentecostal/charismatic			central	second	3	0	1.59606			30-35 years
111	27	2	4	central	1596057	urban	boy	yes			yes	5	8	smaller than average	public: govt hospital	no	yes		33	jss/jhs	pentecostal/charismatic			central	second	3	0	1.59606	2nd trim	>4 visits	30-35 years
111	29	2	1	central	1596057	urban	boy	yes			yes	3	6	average	public: govt hospital	yes	yes	6	34	jss/jhs	presbyterian			central	fourth	3	0	1.59606	1st trim	>4 visits	30-35 years
112	5	2	1	central	681287	urban	girl	yes			yes	2	8	average	other home		yes		30	sss/shs/tech/voc/comm	pentecostal/charismatic			central	highest	3	0	0.681287	1st trim	>4 visits	30-35 years
112	8	1	2	central	681287	urban	boy	yes			yes	2	8	smaller than average	public: govt health center/clinic	no	no	7	25	sss/shs/tech/voc/comm	pentecostal/charismatic			central	fourth	3	0	0.681287	1st trim	>4 visits	25-29 years
112	11	2	1	central	681287	urban	girl	no		0									26	jss/jhs	pentecostal/charismatic			central	fourth	3	1	0.681287			25-29 years
112	11	2	2	central	681287	urban	girl	yes			yes	3	6	smaller than average	her home		no		26	jss/jhs	pentecostal/charismatic			central	fourth	3	0	0.681287	1st trim	>4 visits	25-29 years
112	13	1	4	central	681287	urban	boy	yes			yes	2	7	average	public: govt health center/clinic	no	no	12	33	jss/jhs	pentecostal/charismatic			central	fourth	3	0	0.681287	1st trim	>4 visits	30-35 years
112	14	1	4	central	681287	urban	boy	yes			yes	4	7	average	public: govt health center/clinic	no	no	2	42	primary	other christian		divorced	central	second	3	0	0.681287	2nd trim	>4 visits	35-49 years
112	23	2	3	central	681287	urban	boy	yes			yes	4	6	larger than average	public: govt hospital	no	yes	6	26	jss/jhs	no religion			central	second	3	0	0.681287	2nd trim	>4 visits	25-29 years
112	24	1	3	central	681287	urban	girl	yes			yes	2	8	larger than average	public: govt health center/clinic	no	yes	6	38		no religion			central	lowest	3	0	0.681287	1st trim	>4 visits	35-49 years
112	25	2	1	central	681287	urban	boy	yes			yes	2	8	average	other home		yes		21	primary	pentecostal/charismatic			central	lowest	3	0	0.681287	1st trim	>4 visits	20-24 years
113	2	2	4	central	1168754	rural	girl	yes			yes	4	6	smaller than average	public: govt hospital	no	no	6	37	primary	pentecostal/charismatic			central	second	4	0	1.16875	2nd trim	>4 visits	35-49 years
113	9	8	2	central	1168754	rural	girl	yes			yes	1	9	average	public: govt hospital	no	no	8	28	jss/jhs	no religion			central	middle	4	0	1.16875	1st trim	>4 visits	25-29 years
113	10	1	1	central	1168754	rural	boy	yes			yes	4	2	smaller than average	public: govt hospital	no	yes		17	jss/jhs	pentecostal/charismatic			central	second	4	0	1.16875	2nd trim	2-4 visits	15-19 years
113	12	1	4	central	1168754	rural	boy	yes											25		pentecostal/charismatic			central	lowest	4	0	1.16875			25-29 years
113	12	1	5	central	1168754	rural	girl	yes											25		pentecostal/charismatic			central	lowest	4	0	1.16875			25-29 years
113	12	1	6	central	1168754	rural	boy	yes			yes	2	2	average	her home		no		25		pentecostal/charismatic			central	lowest	4	0	1.16875	1st trim	2-4 visits	25-29 years
113	14	2	3	central	1168754	rural	girl	yes			yes	3	6	smaller than average	her home		no		26	jss/jhs	pentecostal/charismatic			central	second	4	0	1.16875	1st trim	>4 visits	25-29 years
113	19	1	2	central	1168754	rural	boy	yes			yes	2	9	average	public: govt hospital	no	yes	10	29	jss/jhs	pentecostal/charismatic			central	lowest	4	0	1.16875	1st trim	>4 visits	25-29 years
113	24	2	3	central	1168754	rural	girl	yes			yes	4	5	average	her home		no		31	primary	no religion			central	lowest	4	0	1.16875	2nd trim	>4 visits	30-35 years
113	26	1	3	central	1168754	rural	boy	yes			yes	1	8	larger than average	public: govt health center/clinic	no	no	6	21	jss/jhs	no religion			central	lowest	4	0	1.16875	1st trim	>4 visits	20-24 years
114	2	2	2	central	1129373	urban	girl	yes			yes	4	5	very large	public: govt hospital	no	no	7	29	jss/jhs	pentecostal/charismatic			central	second	3	0	1.12937	2nd trim	>4 visits	25-29 years
114	7	1	5	central	1129373	urban	girl	yes			yes	5	4	average	public: govt hospital	no	yes	6	42	jss/jhs	catholic			central	second	3	0	1.12937	2nd trim	2-4 visits	35-49 years
114	9	2	2	central	1129373	urban	girl	yes			yes	1	8	average	public: govt hospital	no	no	8	24	jss/jhs	pentecostal/charismatic			central	middle	3	0	1.12937	1st trim	>4 visits	20-24 years
114	11	2	5	central	1129373	urban	boy	yes			yes	4	5	average	other home		no		39	jss/jhs	other christian			central	middle	3	0	1.12937	2nd trim	>4 visits	35-49 years
114	14	2	4	central	1129373	urban	girl	yes											35		other christian			central	second	3	0	1.12937			30-35 years
114	14	2	5	central	1129373	urban	boy	yes			yes	3	8	average	public: govt hospital	no	no	8	35		other christian			central	second	3	0	1.12937	1st trim	>4 visits	30-35 years
114	21	2	1	central	1129373	urban	boy	yes			yes	2	8	very large	public: govt hospital	yes	no	3	24	sss/shs/tech/voc/comm	pentecostal/charismatic			central	fourth	3	0	1.12937	1st trim	>4 visits	20-24 years
114	29	4	2	central	1129373	urban	girl	yes			yes	3	10	average	public: govt hospital	no	yes	6	31	sss/shs/tech/voc/comm	presbyterian			central	highest	3	0	1.12937	1st trim	>4 visits	30-35 years
115	1	2	2	central	1461842	rural	boy	yes											28	primary	pentecostal/charismatic			central	lowest	4	0	1.46184			25-29 years
115	1	2	3	central	1461842	rural	girl	yes			yes	3	10	average	public: govt hospital	no	yes	3	28	primary	pentecostal/charismatic			central	lowest	4	0	1.46184	1st trim	>4 visits	25-29 years
115	5	2	6	central	1461842	rural	boy	yes			yes	1	15	larger than average	public: govt hospital	no	yes		30	jss/jhs	pentecostal/charismatic			central	second	4	0	1.46184	1st trim	>4 visits	30-35 years
115	6	8	3	central	1461842	rural	boy	yes											30	jss/jhs	pentecostal/charismatic			central	lowest	4	0	1.46184			30-35 years
115	6	8	4	central	1461842	rural	girl	yes			yes	4	5	average	her home		no		30	jss/jhs	pentecostal/charismatic			central	lowest	4	0	1.46184	2nd trim	>4 visits	30-35 years
115	9	2	2	central	1461842	rural	girl	yes											27	jss/jhs	pentecostal/charismatic			central	second	4	0	1.46184			25-29 years
115	9	2	3	central	1461842	rural	boy	yes			yes	3	9	average	other home		no		27	jss/jhs	pentecostal/charismatic			central	second	4	0	1.46184	1st trim	>4 visits	25-29 years
115	11	2	3	central	1461842	rural	boy	yes											26	jss/jhs	pentecostal/charismatic			central	second	4	0	1.46184			25-29 years
115	11	2	4	central	1461842	rural	girl	yes			yes	3	7	very large	public: govt hospital	no	yes	6	26	jss/jhs	pentecostal/charismatic			central	second	4	0	1.46184	1st trim	>4 visits	25-29 years
115	13	2	3	central	1461842	rural	boy	yes											30	primary	pentecostal/charismatic			central	second	4	0	1.46184			30-35 years
115	13	2	4	central	1461842	rural	boy	yes											30	primary	pentecostal/charismatic			central	second	4	0	1.46184			30-35 years
115	13	2	5	central	1461842	rural	girl	yes			yes	5	5	larger than average	public: govt hospital	no	yes	3	30	primary	pentecostal/charismatic			central	second	4	0	1.46184	2nd trim	>4 visits	30-35 years
115	18	2	4	central	1461842	rural	boy	yes			yes	4	6	average	public: govt hospital	no	yes	4	35		pentecostal/charismatic			central	second	4	0	1.46184	2nd trim	>4 visits	30-35 years
115	20	2	7	central	1461842	rural	boy	yes			yes	3	5	smaller than average	her home		no		39	primary	pentecostal/charismatic			central	second	4	0	1.46184	1st trim	>4 visits	35-49 years
115	25	2	5	central	1461842	rural	boy	yes			yes	2	7	very small	public: govt hospital	no	yes	4	34	primary	other christian			central	second	4	0	1.46184	1st trim	>4 visits	30-35 years
116	2	1	1	central	1599819	urban	boy	yes			yes	2	7	very large	public: govt hospital	no	yes	3	24	jss/jhs	other christian			central	lowest	3	0	1.59982	1st trim	>4 visits	20-24 years
116	3	2	3	central	1599819	urban	girl	yes			yes	2	3	very large	her home		no		29		other christian			central	second	3	0	1.59982	1st trim	2-4 visits	25-29 years
116	5	2	5	central	1599819	urban	boy	no		20									34	jss/jhs	pentecostal/charismatic			central	second	3	0	1.59982			30-35 years
116	5	2	7	central	1599819	urban	girl	yes			yes	4	5	very large	public: govt hospital	yes	no	1	34	jss/jhs	pentecostal/charismatic			central	second	3	0	1.59982	2nd trim	>4 visits	30-35 years
116	6	2	4	central	1599819	urban	boy	no		0									30	jss/jhs	pentecostal/charismatic			central	middle	3	1	1.59982			30-35 years
116	6	2	5	central	1599819	urban	boy	yes			yes	3	5	very large	public: govt health center/clinic	no	no	7	30	jss/jhs	pentecostal/charismatic			central	middle	3	0	1.59982	1st trim	>4 visits	30-35 years
116	8	2	3	central	1599819	urban	girl	yes			yes	3	9	average	public: govt hospital	no	no	4	24	jss/jhs	pentecostal/charismatic			central	fourth	3	0	1.59982	1st trim	>4 visits	20-24 years
116	10	3	1	central	1599819	urban	girl	yes											30	jss/jhs	pentecostal/charismatic		separated	central	highest	3	0	1.59982			30-35 years
116	10	3	2	central	1599819	urban	girl	yes			yes	3	7	average	public: govt hospital	no	yes	6	30	jss/jhs	pentecostal/charismatic		separated	central	highest	3	0	1.59982	1st trim	>4 visits	30-35 years
116	12	2	8	central	1599819	urban	girl	yes			yes	2	8	average	other home		no		34		pentecostal/charismatic			central	second	3	0	1.59982	1st trim	>4 visits	30-35 years
116	13	3	3	central	1599819	urban	boy	yes			yes	4	7	average	public: govt hospital	no	no	6	29	primary	other christian			central	lowest	3	0	1.59982	2nd trim	>4 visits	25-29 years
116	14	3	3	central	1599819	urban	boy	yes			yes	2	9	average	public: govt hospital	yes	no	5	27	primary	other christian		separated	central	second	3	0	1.59982	1st trim	>4 visits	25-29 years
116	15	3	6	central	1599819	urban	girl	yes											34	jss/jhs	other christian			central	middle	3	0	1.59982			30-35 years
116	16	2	1	central	1599819	urban	girl	yes			yes	2	5	average	public: govt hospital	yes	no	6	23	jss/jhs	methodist			central	second	3	0	1.59982	1st trim	>4 visits	20-24 years
116	17	2	5	central	1599819	urban	boy	yes											35	jss/jhs	pentecostal/charismatic			central	second	3	0	1.59982			30-35 years
116	17	2	6	central	1599819	urban	girl	yes			yes	3	6	average	public: govt health center/clinic	no	no	6	35	jss/jhs	pentecostal/charismatic			central	second	3	0	1.59982	1st trim	>4 visits	30-35 years
[truncated: 13,372 more rows]
